# Supplementary material for: Isolation and Genome-Based Characterization of Bacillus velezensis AN6 for Its Biocontrol Potential Against Multiple Plant Pathogens
Source: Microorganisms. 2025 Nov 27;13(12):2701. doi: 10.3390/microorganisms13122701 (PMC12735488; doi:10.3390/microorganisms13122701)
Supplement: Supplementary file 1 [file microorganisms-13-02701-s001.zip]

Archive with 3 entries (3 files):
- Figure S1. Experimental results of AN6 on the degradation of cellulose, organic phosphorus-solubilizing and inorganic phosphorus-solubilizing..tif
- Table S1. The Xanthomonas oryzae pv. oryzae strains and other phytopathogenic fungi used in this study..xlsx
- Table S2. The annotation results of coding genes in the genome of strain AN6.xlsx
