# Supplementary material for: Isolation and Genome-Based Characterization of Bacillus velezensis AN6 for Its Biocontrol Potential Against Multiple Plant Pathogens
Source: Microorganisms. 2025 Nov 27;13(12):2701. doi: 10.3390/microorganisms13122701 (PMC12735488; doi:10.3390/microorganisms13122701)
Supplement: Supplementary file 1 [file microorganisms-13-02701-s001.zip › Table S1. The Xanthomonas oryzae pv. oryzae strains and other phytopathogenic fungi used in this study..xlsx]

## Sheet: Table S1
Table S1 The Xanthomonas oryzae pv. oryzae strains and other phytopathogenic fungi used in this study.
No.	Strain	Host	Location	Source
1	Xanthomonas oryzae pv. oryzae X1	Oryza sativa L.	Baoshan Shidian, China	Lab collection
2	Xanthomonas oryzae pv. oryzae X2	Oryza sativa L.	Baoshan Shidian, China	Lab collection
3	Xanthomonas oryzae pv. oryzae X3	Oryza sativa L.	Baoshan Shidian, China	Lab collection
4	Xanthomonas oryzae pv. oryzae X12	Oryza sativa L.	Dali, China	Lab collection
5	Xanthomonas oryzae pv. oryzae LC2	Oryza sativa L.	Honghe Lvchun, China	Lab collection
6	Xanthomonas oryzae pv. oryzae LC10	Oryza sativa L.	Honghe Lvchun, China	Lab collection
7	Magnaporthe oryzae xg	Oryza sativa L.	Baoshan Shidian, China	Lab collection
8	Alternaria tenuissima F6	Oryza sativa L.	Baoshan Shidian, China	Lab collection
9	Alternaria alternata F15	Oryza sativa L.	Baoshan Shidian, China	Lab collection
10	Fusarium fujikuroi 37-1	Oryza sativa L.	Baoshan Shidian, China	Lab collection
11	Fusarium proliferatum A2	Oryza sativa L.	Baoshan Shidian, China	Lab collection
12	Fusarium graminearum A5	Oryza sativa L.	Baoshan Shidian, China	Lab collection
13	Nigrospora oryzae YZJ1	Oryza sativa L.	Baoshan Shidian, China	Lab collection
14	Nigrospora sphaerica YF2	Oryza sativa L.	Baoshan Shidian, China	Lab collection
15	Epicoccum latusicollum A4	Oryza sativa L.	Baoshan Shidian, China	Lab collection
16	Epicoccum sorghinum YKG1	Oryza sativa L.	Baoshan Shidian, China	Lab collection
17	Bipolaris cynodontis YSD7	Oryza sativa L.	Baoshan Shidian, China	Lab collection
18	Bipolaris oryzae YSD4	Oryza sativa L.	Baoshan Shidian, China	Lab collection
19	Lasiodiplodia theobromae F1	Oryza sativa L.	Baoshan Shidian, China	Lab collection
20	Pyricularia oryzae YX	Oryza sativa L.	Baoshan Shidian, China	Lab collection
21	Nakataea oryzae 46-1	Oryza sativa L.	Baoshan Shidian, China	Lab collection
22	Fusarium oxysporum YM1	Solanum tuberosum L.	Chuxiong Nanhua, China	Lab collection
