# Supplementary material for: Isolation and Genome-Based Characterization of Bacillus velezensis AN6 for Its Biocontrol Potential Against Multiple Plant Pathogens
Source: Microorganisms. 2025 Nov 27;13(12):2701. doi: 10.3390/microorganisms13122701 (PMC12735488; doi:10.3390/microorganisms13122701)
Supplement: Supplementary file 1 [file microorganisms-13-02701-s001.zip › Table S2. The annotation results of coding genes in the genome of strain AN6.xlsx]

## Sheet: Summary
Table Name	Title
Table S2.1	The predicted proteins classified into Non-Redundant Protein Database (NR) in AN6
Table S2.2	The predicted proteins classified into Clusters of Orthologous Groups (COG) in AN6
Table S2.3	The predicted proteins with Gene Ontology (GO) annotation function in AN6
Table S2.4	The predicted proteins distributed in the pathways annotated in the KEGG database in AN6
Table S2.5	The predicted proteins with Pfam annotation function in AN6
Table S2.6	The predicted proteins with Swiss-Prot annotation function in AN6
Table S2.7	The predicted proteins with Transporter Classification Database (TCDB) annotation function in AN6
Table S2.8	The predicted proteins with Carbohydrate-Active enZYmes Database (CAZy) annotation function in AN6

## Sheet: Table S2.1 Nr
Table S2.1 The predicted proteins classified into Non-Redundant Protein Database (NR) in AN6
Gene_id	Identity	E_value	Subject_id	Subject_description
AN6_GM000001	100	4.4e-250	WP_007409908.1	MULTISPECIES: chromosomal replication initiator protein DnaA [Bacillus velezensis TrigoCor1448|Bacillus|Bacillus velezensis SQR9|Bacillus velezensis AS43.3|Bacillus velezensis FZB42|Bacillus amyloliquefaciens CC178]
AN6_GM000002	100	3.6e-205	WP_007409909.1	MULTISPECIES: DNA polymerase III subunit beta [Bacillus subtilis|Bacillus amyloliquefaciens CC178|Bacillus velezensis FZB42|Bacillus|Bacillus velezensis TrigoCor1448|Bacillus sp. Pc3]
AN6_GM000003	98.7	6.2e-35	AFJ60098.1	conserved hypothetical protein YaaA [Bacillus amyloliquefaciens Y2]
AN6_GM000004	99.7	4.7e-205	WP_007409910.1	MULTISPECIES: DNA replication/repair protein RecF [Bacillus velezensis AS43.3|Bacillus amyloliquefaciens Y2|Bacillus velezensis FZB42|Bacillus|Bacillus sp. LJBV19|Bacillus amyloliquefaciens CC178]
AN6_GM000005	98.8	6.9e-37	WP_004392908.1	MULTISPECIES: DUF370 domain-containing protein [Terrabacteria group|Bacillus amyloliquefaciens TA208|Bacillus velezensis FZB42|Streptococcus pneumoniae|Mycobacteroides abscessus subsp. massiliense|Bacillus sp. LJBV19]
AN6_GM000006	100	0.0e+00	AHZ14032.1	DNA gyrase subunit B [Bacillus velezensis UCMB5033|Bacillus sp. 5B6|Bacillus velezensis|Bacillus amyloliquefaciens|Bacillus velezensis SQR9]
AN6_GM000007	100	0.0e+00	WP_032875298.1	MULTISPECIES: DNA gyrase subunit A [Bacillus velezensis SQR9|Bacillus velezensis|Bacillus|Bacillus subtilis]
AN6_GM000008	100	4.4e-58	AGA22332.1	Hypothetical protein A7A1_1714 [Bacillus amyloliquefaciens|Bacillus zhangzhouensis|Bacillus subtilis subsp. subtilis str. BSP1|Bacillus stratosphericus LAMA 585|Bacillus paralicheniformis|Bacillus sp. FJAT-27231]
AN6_GM000009	99.7	2.6e-191	ANF34915.1	putative protein yaaC [Bacillus velezensis]
AN6_GM000010	100	9.0e-273	WP_007408741.1	MULTISPECIES: IMP dehydrogenase [Bacillus subtilis|Bacillus velezensis FZB42|Bacillus amyloliquefaciens CC178|Bacillus velezensis AS43.3|Bacillus velezensis TrigoCor1448|Bacillus]
AN6_GM000011	100	8.9e-251	ANS36890.1	D-alanyl-D-alanine carboxypeptidase [Bacillus sp. 5B6|Bacillus amyloliquefaciens|Bacillus velezensis]
AN6_GM000012	100	1.4e-156	WP_003150714.1	MULTISPECIES: pyridoxal 5'-phosphate synthase lyase subunit PdxS [Bacillus velezensis FZB42|Streptococcus pneumoniae|Bacillus sp. LJBV19|Mycobacteroides abscessus subsp. massiliense|Bacillus|Bacillus velezensis AS43.3]
AN6_GM000013	100	1.2e-106	WP_007615126.1	MULTISPECIES: pyridoxal 5'-phosphate synthase glutaminase subunit PdxT [Bacillus velezensis AS43.3|Bacillus amyloliquefaciens Y2|Mycobacteroides abscessus subsp. massiliense|Bacillus|Bacillus velezensis TrigoCor1448|Bacillus sp. LJBV19]
AN6_GM000014	100	9.7e-223	WP_032872141.1	MULTISPECIES: serine--tRNA ligase [Bacillus|Bacillus velezensis|Bacillus amyloliquefaciens]
AN6_GM000015	100	9.5e-207	WP_032872144.1	MULTISPECIES: glycerate kinase [Bacillus amyloliquefaciens|Bacillus velezensis|Bacillus]
AN6_GM000016	100	1.9e-121	WP_007615132.1	MULTISPECIES: deoxyadenosine/deoxycytidine kinase [Bacillus velezensis FZB42|Bacillus amyloliquefaciens CC178|Bacillus amyloliquefaciens Y2|Bacillus velezensis TrigoCor1448|Mycobacteroides abscessus subsp. massiliense|Bacillus]
AN6_GM000017	100	2.8e-114	WP_014416710.1	MULTISPECIES: deoxyguanosine kinase [Bacillus sp. BH072|Bacillus velezensis|Bacillus|Bacillus amyloliquefaciens UMAF6639|Bacillus amyloliquefaciens Y2]
AN6_GM000018	93.8	4.6e-08	AKL74628.1	hypothetical protein ABH13_0017 [Bacillus velezensis]
AN6_GM000019	100	1.6e-217	WP_032872147.1	MULTISPECIES: glycoside hydrolase family 18 protein [Bacillus|Bacillus velezensis|Bacillus amyloliquefaciens]
AN6_GM000020	99.5	5.9e-100	AFJ60113.1	isochorismatase [Bacillus amyloliquefaciens Y2]
AN6_GM000021	100	5.1e-84	WP_007615141.1	MULTISPECIES: tRNA adenosine(34) deaminase TadA [Bacillus velezensis FZB42|Bacillus amyloliquefaciens Y2|Bacillus velezensis AS43.3|Bacillus sp. LJBV19|Mycobacteroides abscessus subsp. massiliense|Bacillus]
AN6_GM000022	100	1.4e-14	AEB61575.1	hypothetical protein LL3_00020 [Bacillus amyloliquefaciens Y2|Bacillus amyloliquefaciens XH7|Bacillus amyloliquefaciens LL3|Bacillus sp. 5B6|Bacillus amyloliquefaciens CC178|Bacillus amyloliquefaciens|Bacillus velezensis]
AN6_GM000023	100	1.3e-307	WP_032872149.1	MULTISPECIES: DNA polymerase III subunit gamma/tau [Bacillus|Bacillus velezensis|Bacillus amyloliquefaciens]
AN6_GM000024	100	5.2e-37	WP_029326155.1	MULTISPECIES: YbaB/EbfC family nucleoid-associated protein [Bacillus velezensis|Bacillus|Bacillus subtilis|Bacillus amyloliquefaciens]
AN6_GM000025	100	3.7e-108	WP_007615147.1	MULTISPECIES: recombination protein RecR [Bacillus amyloliquefaciens|Bacillus subtilis|Bacillus|Bacillus velezensis|Bacillus velezensis SQR9|Bacillus sp. Pc3]
AN6_GM000026	100	2.6e-30	WP_007408755.1	MULTISPECIES: YaaL family protein [Bacillus velezensis FZB42|Bacillus amyloliquefaciens Y2|Streptococcus pneumoniae|Bacillus sp. LJBV19|Bacillus|Mycobacteroides abscessus subsp. massiliense]
AN6_GM000027	100	8.2e-36	WP_003150686.1	MULTISPECIES: pro-sigmaK processing inhibitor BofA family protein [Bacillus amyloliquefaciens Y2|Streptococcus pneumoniae|Bacillus sp. LJBV19|Mycobacteroides abscessus subsp. massiliense|Bacillus|Bacillus velezensis FZB42]
AN6_GM000028	100	4.4e-58	AGA22332.1	Hypothetical protein A7A1_1714 [Bacillus amyloliquefaciens|Bacillus zhangzhouensis|Bacillus subtilis subsp. subtilis str. BSP1|Bacillus stratosphericus LAMA 585|Bacillus paralicheniformis|Bacillus sp. FJAT-27231]
AN6_GM000029	98.5	1.4e-30	AFJ60121.1	conserved hypothetical protein csfB [Bacillus amyloliquefaciens Y2]
AN6_GM000030	100	1.4e-105	WP_032872166.1	MULTISPECIES: 5-bromo-4-chloroindolyl phosphate hydrolysis family protein [Bacillus velezensis|Bacillus|Bacillus amyloliquefaciens]
AN6_GM000031	100	9.8e-195	WP_032872168.1	MULTISPECIES: toxic anion resistance protein [Bacillus amyloliquefaciens|Bacillus|Bacillus velezensis]
AN6_GM000032	100	2.7e-274	WP_032872170.1	MULTISPECIES: aminotransferase class I/II-fold pyridoxal phosphate-dependent enzyme [Bacillus amyloliquefaciens|Bacillus|Bacillus velezensis]
AN6_GM000033	100	3.8e-111	WP_007615155.1	MULTISPECIES: dTMP kinase [Bacillus amyloliquefaciens CC178|Bacillus velezensis FZB42|Bacillus sp. LJBV19|Bacillus|Bacillus velezensis|Mycobacteroides abscessus subsp. massiliense]
AN6_GM000034	100	6.3e-51	WP_004264734.1	MULTISPECIES: cyclic di-AMP receptor DarA [Bacillus amyloliquefaciens TA208|Bacillus velezensis FZB42|Streptococcus pneumoniae|Mycobacteroides abscessus subsp. massiliense|Bacillus|Bacillus sp. LJBV19]
AN6_GM000035	99.3	1.3e-70	WP_004264730.1	MULTISPECIES: DUF327 family protein [Bacillus sp. EKM213B|Bacillus sp. RHF6|Bacillus sp. RHFS18|Streptococcus pneumoniae|Bacillus sp. LJBV19|Bacillus|Mycobacteroides abscessus subsp. massiliense]
AN6_GM000036	100	3.8e-182	WP_032872173.1	MULTISPECIES: DNA polymerase III subunit delta' [Bacillus amyloliquefaciens|Bacillus velezensis|Bacillus]
AN6_GM000037	99.6	2.4e-145	WP_004264723.1	MULTISPECIES: competence/sporulation regulator complex protein RicT [Bacillus velezensis FZB42|Bacillus|Mycobacteroides abscessus subsp. massiliense|Bacillus sp. LJBV19|Streptococcus pneumoniae|Bacillus amyloliquefaciens Y2]
AN6_GM000038	99.2	6.8e-41	WP_004264720.1	MULTISPECIES: replication initiation-control protein YabA [Bacillus velezensis FZB42|Streptococcus pneumoniae|Mycobacteroides abscessus subsp. massiliense|Bacillus|Bacillus sp. LJBV19|Bacillus amyloliquefaciens Y2]
AN6_GM000039	100	8.1e-137	WP_004264717.1	MULTISPECIES: tRNA1(Val) (adenine(37)-N6)-methyltransferase [Bacillus amyloliquefaciens Y2|Streptococcus pneumoniae|Bacillus|Bacillus amyloliquefaciens IT-45|Bacillus amyloliquefaciens CC178|Bacillus velezensis FZB42]
AN6_GM000040	100	1.2e-46	WP_007409921.1	MULTISPECIES: GIY-YIG nuclease family protein [Bacillus|Bacillus sp. LJBV19|Bacillus velezensis TrigoCor1448|Bacillus velezensis FZB42|Bacillus amyloliquefaciens CC178|Bacillus subtilis]
AN6_GM000041	100	1.2e-160	WP_032872176.1	MULTISPECIES: 16S rRNA (cytidine(1402)-2'-O)-methyltransferase [Bacillus amyloliquefaciens|Bacillus velezensis|Bacillus]
AN6_GM000042	100	4.9e-42	WP_004264711.1	MULTISPECIES: transition state genes transcriptional regulator AbrB [Bacillus amyloliquefaciens IT-45|Bacillus velezensis NJN-6|Bacillus amyloliquefaciens KHG19|Bacillus sp. AM1(2019)|Bacillus sp. L75|Bacillus velezensis M27|Bacillus sp. VMFN-A1|Bacillus amyloliquefaciens DSM 7|Bacillus amyloliquefaciens LFB112|Bacillus sp. SDLI1|Bacillus amyloliquefaciens UASWS BA1|Bacillus subtilis|Bacillus sp.…
AN6_GM000043	100	0.0e+00	WP_022552471.1	MULTISPECIES: methionine--tRNA ligase [Bacillus subtilis|Bacillus|Bacillus velezensis|Mycobacteroides abscessus subsp. massiliense]
AN6_GM000044	98.1	1.3e-145	AFJ60136.1	putative deoxyribonuclease [Bacillus amyloliquefaciens Y2]
AN6_GM000045	100	9.1e-240	SDK64749.1	Uncharacterized conserved protein YabE, contains G5 and tandem DUF348 domains [Bacillus velezensis]
AN6_GM000046	100	1.2e-95	EIF15500.1	RnmV [Bacillus sp. 5B6]
AN6_GM000047	100	3.7e-157	WP_004264694.1	MULTISPECIES: 16S rRNA (adenine(1518)-N(6)/adenine(1519)-N(6))-dimethyltransferase RsmA [Bacillus velezensis FZB42|Bacillus amyloliquefaciens IT-45|Streptococcus pneumoniae|Bacillus|Bacillus sp. LJBV19|Bacillus amyloliquefaciens Y2]
AN6_GM000048	100	2.4e-153	AHZ14070.1	sporulation specific peptidase YabG [Bacillus velezensis|Bacillus velezensis SQR9]
AN6_GM000049	100	3.9e-38	WP_007615173.1	MULTISPECIES: Veg family protein [Bacillus subtilis|Bacillus|Bacillus velezensis|Bacillus velezensis SQR9]
AN6_GM000050	100	3.3e-22	AEB61602.1	small acid-soluble spore protein F [Bacillus amyloliquefaciens XH7|Bacillus amyloliquefaciens Y2|Bacillus amyloliquefaciens KHG19|Bacillus velezensis SQR9|Mycobacteroides abscessus subsp. massiliense|Bacillus velezensis|Bacillus amyloliquefaciens|Bacillus amyloliquefaciens CC178|Bacillus amyloliquefaciens LL3|Bacillus sp. 5B6|Bacillus sp. 916]
AN6_GM000051	100	3.0e-159	AGZ54766.1	4-diphosphocytidyl-2-C-methyl-D-erythritol kinase [Bacillus velezensis|Bacillus amyloliquefaciens|Bacillus amyloliquefaciens CC178|Bacillus sp. 5B6]
AN6_GM000052	100	4.6e-152	WP_004264666.1	MULTISPECIES: pur operon repressor [Bacillus velezensis FZB42|Bacillus velezensis AS43.3|Streptococcus pneumoniae|Bacillus sp. LJBV19|Bacillus|Mycobacteroides abscessus subsp. massiliense]
AN6_GM000053	100	1.3e-61	WP_004264663.1	MULTISPECIES: RidA family protein [Bacillus sp. LJBV19|Bacillus|Mycobacteroides abscessus subsp. massiliense|Streptococcus pneumoniae|Bacillus velezensis FZB42|Bacillus amyloliquefaciens TA208]
AN6_GM000054	100	1.8e-37	WP_004264660.1	MULTISPECIES: septation regulator SpoVG [Bacillus nematocida|Bacillus sp. RHF6|Bacillus velezensis FZB42|Bacillus sp. EKM213B|Bacteria|Streptococcus pneumoniae|Mycobacteroides abscessus subsp. massiliense|Bacillus sp. LJBV19|Bacillus sp. RHFS18]
AN6_GM000055	100	1.2e-250	WP_032872188.1	MULTISPECIES: bifunctional UDP-N-acetylglucosamine diphosphorylase/glucosamine-1-phosphate N-acetyltransferase GlmU [Bacillus amyloliquefaciens|Bacillus|Bacillus velezensis]
AN6_GM000056	100	2.4e-173	WP_004264656.1	MULTISPECIES: ribose-phosphate diphosphokinase [Bacillus amyloliquefaciens IT-45|Bacillus amyloliquefaciens Y2|Streptococcus pneumoniae|Mycobacteroides abscessus subsp. massiliense|Bacillus|Bacillus sp. LJBV19]
AN6_GM000057	99.5	1.9e-107	AFJ60149.1	large subunit ribosomal protein L25 [Bacillus amyloliquefaciens Y2]
AN6_GM000058	100	5.3e-104	WP_004264652.1	MULTISPECIES: aminoacyl-tRNA hydrolase [Streptococcus pneumoniae|Bacillus velezensis|Bacillus|Bacillus velezensis TrigoCor1448|Bacillus amyloliquefaciens IT-45|Bacillus subtilis]
AN6_GM000059	100	6.0e-39	WP_004264650.1	MULTISPECIES: anti-sigma-F factor Fin family protein [Bacillus velezensis AS43.3|Streptococcus pneumoniae|Bacillus sp. LJBV19|Mycobacteroides abscessus subsp. massiliense|Bacillus|Bacillus velezensis FZB42]
AN6_GM000060	100	0.0e+00	WP_025650339.1	MULTISPECIES: transcription-repair coupling factor [Bacillus sp. Pc3|Bacillus|Bacillus velezensis]
AN6_GM000061	100	4.1e-90	WP_004264646.1	MULTISPECIES: stage V sporulation protein T [Bacillus velezensis FZB42|Bacillus amyloliquefaciens Y2|Bacillus sp. LJBV19|Mycobacteroides abscessus subsp. massiliense|Bacillus|Streptococcus pneumoniae]
AN6_GM000062	100	5.1e-282	WP_032872192.1	MULTISPECIES: polysaccharide biosynthesis protein [Bacillus|Bacillus velezensis|Bacillus amyloliquefaciens]
AN6_GM000063	100	6.1e-277	WP_032872194.1	MULTISPECIES: nucleoside triphosphate pyrophosphohydrolase [Bacillus velezensis|Bacillus|Bacillus amyloliquefaciens]
AN6_GM000064	100	1.0e-42	EIF15518.1	S4 domain-containing protein [Bacillus sp. 5B6]
AN6_GM000065	100	2.8e-48	WP_004264638.1	MULTISPECIES: sporulation protein YabP [Bacillus amyloliquefaciens TA208|Bacillus velezensis FZB42|Streptococcus pneumoniae|Mycobacteroides abscessus subsp. massiliense|Bacillus|Bacillus sp. LJBV19]
AN6_GM000066	100	5.0e-103	WP_032872196.1	MULTISPECIES: spore cortex biosynthesis protein YabQ [Bacillus|Bacillus velezensis]
AN6_GM000067	98.5	9.5e-60	EIF15521.1	DivIC [Bacillus sp. 5B6]
AN6_GM000068	100	3.7e-61	WP_004264630.1	MULTISPECIES: RNA-binding protein S1 [Bacillus|Mycobacteroides abscessus subsp. massiliense|Bacillus sp. LJBV19|Streptococcus pneumoniae|Bacillus atrophaeus 1942|Bacillus velezensis FZB42]
AN6_GM000069	97.5	7.0e-14	ANF34975.1	hypothetical protein BCBMB205_00680 [Bacillus velezensis]
AN6_GM000070	100	0.0e+00	AHZ14092.1	SpoIIE [Bacillus velezensis|Bacillus amyloliquefaciens|Bacillus velezensis SQR9|Bacillus velezensis YAU B9601-Y2|Bacillus velezensis NAU-B3]
AN6_GM000071	99.6	6.2e-129	WP_014720617.1	MULTISPECIES: VWA domain-containing protein [Bacillus velezensis|Bacillus|Bacillus amyloliquefaciens Y2]
AN6_GM000072	100	1.7e-179	WP_007615197.1	MULTISPECIES: serine/threonine protein kinase [Bacillus|Bacillus velezensis]
AN6_GM000073	100	4.4e-280	ARB31869.1	tRNA lysidine(34) synthetase TilS [Bacillus vallismortis|Bacillus velezensis]
AN6_GM000074	100	8.3e-91	WP_004264611.1	MULTISPECIES: hypoxanthine phosphoribosyltransferase [Streptococcus pneumoniae|Bacillus velezensis FZB42|Bacillus|Mycobacteroides abscessus subsp. massiliense|Bacillus sp. LJBV19|Bacillus amyloliquefaciens Y2]
AN6_GM000075	100	0.0e+00	WP_004264608.1	MULTISPECIES: ATP-dependent zinc metalloprotease FtsH [Bacillus amyloliquefaciens IT-45|Streptococcus pneumoniae|Mycobacteroides abscessus subsp. massiliense|Bacillus|Bacillus sp. LJBV19|Bacillus amyloliquefaciens Y2]
AN6_GM000076	100	1.2e-137	WP_007409940.1	MULTISPECIES: type III pantothenate kinase [Bacillus subtilis|Mycobacteroides abscessus subsp. massiliense|Bacillus velezensis TrigoCor1448|Bacillus sp. LJBV19|Bacteria]
AN6_GM000077	100	4.0e-159	WP_014304205.1	MULTISPECIES: Hsp33 family molecular chaperone HslO [Bacillus velezensis|Bacillus|Streptococcus pneumoniae|Bacillus amyloliquefaciens LFB112|Bacillus subtilis|Bacillus amyloliquefaciens IT-45]
AN6_GM000078	100	2.7e-155	WP_032872202.1	MULTISPECIES: peptidyl-prolyl cis-trans isomerase [Bacillus|Bacillus velezensis|Bacillus amyloliquefaciens]
AN6_GM000079	100	2.2e-168	WP_032872203.1	MULTISPECIES: cysteine synthase A [Bacillus amyloliquefaciens|Bacillus velezensis|Bacillus]
AN6_GM000080	100	1.5e-272	ANF34986.1	para-aminobenzoate synthase [Bacillus velezensis]
AN6_GM000081	100	2.6e-106	WP_032872204.1	MULTISPECIES: aminodeoxychorismate/anthranilate synthase component II [Bacillus velezensis|Bacillus|Bacillus amyloliquefaciens]
AN6_GM000082	99.7	3.2e-164	WP_032872205.1	MULTISPECIES: aminodeoxychorismate lyase [Bacillus|Bacillus vallismortis|Bacillus velezensis]
AN6_GM000083	100	6.2e-157	CDG28067.1	dihydropteroate synthase [Bacillus velezensis UCMB5033]
AN6_GM000084	100	1.3e-60	WP_003150671.1	MULTISPECIES: dihydroneopterin aldolase [Bacillus|Streptococcus pneumoniae|Bacillus velezensis AS43.3|Bacillus velezensis FZB42|Bacillus amyloliquefaciens CC178|Bacillus amyloliquefaciens IT-45]
AN6_GM000085	100	4.2e-89	WP_032872206.1	MULTISPECIES: 2-amino-4-hydroxy-6-hydroxymethyldihydropteridine diphosphokinase [Bacillus amyloliquefaciens|Bacillus velezensis|Bacillus]
AN6_GM000086	100	3.5e-29	WP_032872207.1	MULTISPECIES: helix-turn-helix transcriptional regulator [Bacillus subtilis|Bacillus|Bacillus velezensis|Bacillus velezensis SQR9]
AN6_GM000087	100	1.8e-187	WP_007409948.1	MULTISPECIES: tRNA dihydrouridine synthase DusB [Bacillus amyloliquefaciens Y2|Mycobacteroides abscessus subsp. massiliense|Bacillus|Bacillus velezensis TrigoCor1448|Bacillus amyloliquefaciens CC178|Bacillus velezensis FZB42]
AN6_GM000088	100	1.0e-284	WP_032872208.1	MULTISPECIES: lysine--tRNA ligase [Bacillus velezensis|Bacillus|Bacillus amyloliquefaciens]
AN6_GM000089	100	4.4e-58	AGA22332.1	Hypothetical protein A7A1_1714 [Bacillus amyloliquefaciens|Bacillus zhangzhouensis|Bacillus subtilis subsp. subtilis str. BSP1|Bacillus stratosphericus LAMA 585|Bacillus paralicheniformis|Bacillus sp. FJAT-27231]
AN6_GM000090	100	4.4e-58	AGA22332.1	Hypothetical protein A7A1_1714 [Bacillus amyloliquefaciens|Bacillus zhangzhouensis|Bacillus subtilis subsp. subtilis str. BSP1|Bacillus stratosphericus LAMA 585|Bacillus paralicheniformis|Bacillus sp. FJAT-27231]
AN6_GM000091	100	5.0e-20	AMQ71540.1	hypothetical protein BAMY6639_11810 [Bacillus amyloliquefaciens UMAF6639]
AN6_GM000092	99.4	4.2e-75	WP_003156396.1	MULTISPECIES: transcriptional regulator CtsR [Streptococcus pneumoniae|Bacillus|Mycobacteroides abscessus subsp. massiliense|Bacillus sp. LJBV19|Bacillus sp. RHFS18|Bacillus sp. RHF6|Bacillus sp. EKM213B]
AN6_GM000093	100	6.7e-63	AFJ60182.1	conserved hypothetical protein YacH [Bacillus velezensis UCMB5033|Bacillus amyloliquefaciens Y2|Mycobacteroides abscessus subsp. massiliense]
AN6_GM000094	100	8.9e-201	WP_003156398.1	MULTISPECIES: protein arginine kinase [Bacillus velezensis AS43.3|Streptococcus pneumoniae|Mycobacteroides abscessus subsp. massiliense|Bacillus velezensis FZB42|Bacillus|Bacillus sp. LJBV19]
AN6_GM000095	100	0.0e+00	WP_015239036.1	MULTISPECIES: ATP-dependent protease ATP-binding subunit ClpC [Bacillus velezensis AS43.3|Bacillus velezensis TrigoCor1448|Bacillus velezensis SQR9|Bacillus|Bacillus amyloliquefaciens KHG19|Bacillus subtilis]
AN6_GM000096	100	2.5e-242	WP_014304212.1	MULTISPECIES: DNA repair protein RadA [Bacillus sp. Pc3|Bacillus|Bacillus velezensis|Bacillus amyloliquefaciens LFB112|Bacillus subtilis]
AN6_GM000097	100	7.3e-195	WP_007615225.1	MULTISPECIES: DNA integrity scanning diadenylate cyclase DisA [Bacillus velezensis FZB42|Bacillus amyloliquefaciens CC178|Bacillus subtilis|Bacillus velezensis TrigoCor1448|Bacillus|Bacillus velezensis SQR9]
AN6_GM000098	99.7	1.3e-210	AFJ60187.1	conserved hypothetical protein YacL [Bacillus velezensis CAU B946|Bacillus velezensis NAU-B3|Bacillus velezensis YAU B9601-Y2|Bacillus amyloliquefaciens Y2]
AN6_GM000099	100	4.8e-123	WP_032872229.1	MULTISPECIES: 2-C-methyl-D-erythritol 4-phosphate cytidylyltransferase [Bacillus velezensis|Bacillus|Bacillus amyloliquefaciens]
AN6_GM000100	100	6.6e-84	AFJ60189.1	2-C-methyl-D-erythritol 2,4-cyclodiphosphate synthase [Bacillus velezensis UCMB5036|Bacillus velezensis|Bacillus amyloliquefaciens|Bacillus amyloliquefaciens Y2|Bacillus velezensis UCMB5113]
AN6_GM000101	100	2.0e-277	WP_007410392.1	MULTISPECIES: glutamate--tRNA ligase [Bacillus velezensis AS43.3|Bacillus|Bacillus sp. Pc3|Bacillus velezensis TrigoCor1448|Bacillus amyloliquefaciens KHG19|Bacillus subtilis]
AN6_GM000102	100	2.8e-15	AHZ14121.1	hypothetical protein V529_00950 [Bacillus velezensis|Bacillus velezensis SQR9]
AN6_GM000103	100	4.9e-114	EIF15553.1	Bacterial transferase hexapeptide (six repeats) [Bacillus sp. 5B6]
AN6_GM000104	100	3.6e-271	WP_032872232.1	MULTISPECIES: cysteine--tRNA ligase [Bacillus velezensis|Bacillus|Bacillus amyloliquefaciens]
AN6_GM000105	100	2.6e-71	WP_003156412.1	MULTISPECIES: Mini-ribonuclease 3 [Bacillus velezensis FZB42|Bacillus velezensis AS43.3|Bacillus amyloliquefaciens Y2|Mycobacteroides abscessus subsp. massiliense|Bacillus|Bacillus sp. LJBV19]
AN6_GM000106	100	4.2e-133	WP_003156413.1	MULTISPECIES: 23S rRNA (guanosine(2251)-2'-O)-methyltransferase RlmB [Streptococcus pneumoniae|Mycobacteroides abscessus subsp. massiliense|Bacillus|Bacillus sp. LJBV19|Bacillus velezensis AS43.3|Bacillus amyloliquefaciens IT-45]
AN6_GM000107	100	4.0e-87	WP_003156414.1	MULTISPECIES: ribosome-dependent mRNA decay endonuclease Rae1/YacP [Bacillus velezensis FZB42|Bacillus amyloliquefaciens Y2|Mycobacteroides abscessus subsp. massiliense|Bacillus|Bacillus sp. LJBV19|Streptococcus pneumoniae]
AN6_GM000108	100	1.5e-104	CCF03632.1	RNA polymerase sporulation-specific sigma factor [Bacillus velezensis NAU-B3|Bacillus velezensis CAU B946|Bacillus velezensis YAU B9601-Y2]
AN6_GM000109	100	7.8e-22	WP_003156422.1	MULTISPECIES: preprotein translocase subunit SecE [Mycobacteroides abscessus subsp. massiliense|Bacillus|Bacillus sp. LJBV19|Streptococcus pneumoniae|Bacillus atrophaeus 1942|Bacillus velezensis FZB42]
AN6_GM000110	100	9.4e-95	AIU80298.1	Transcription termination/antitermination protein [Bacillus sp. BK100|Bacillus siamensis|Bacillus velezensis|Bacillus amyloliquefaciens|Bacillus velezensis UCMB5036|Bacillus velezensis UCMB5113|Bacillus sp. VMFN-A1|Bacillus velezensis NJN-6|Bacillus velezensis UCMB5033]
AN6_GM000111	99.4	6.9e-81	WP_007615231.1	50S ribosomal protein L11 [Bacillus sp. GZB|Bacillus subtilis|Bacillus sp. 275|Bacillus sp. 5B6|Bacillus subtilis subsp. globigii|Lysinibacillus sphaericus|Bacillus sp. LYLB4|Bacillus vallismortis|Bacillus amyloliquefaciens|Bacillus velezensis|Bacillus nakamurai|Bacillus atrophaeus]
AN6_GM000112	100	2.8e-123	WP_003156431.1	MULTISPECIES: 50S ribosomal protein L1 [Bacillus velezensis FZB42|Bacillus amyloliquefaciens Y2|Streptococcus pneumoniae|Bacteria|Mycobacteroides abscessus subsp. massiliense|Bacillus sp. LJBV19]
AN6_GM000113	100	1.2e-78	WP_007410396.1	MULTISPECIES: 50S ribosomal protein L10 [Bacillus velezensis TrigoCor1448|Bacillus velezensis SQR9|Bacteria|Bacillus velezensis AS43.3|Bacillus velezensis FZB42|Bacillus amyloliquefaciens CC178]
AN6_GM000114	100	1.7e-50	AFJ60204.1	large subunit ribosomal protein L7/L12 [Bacillus sp. 5B6|Bacillus amyloliquefaciens Y2]
AN6_GM000115	100	2.4e-107	EIF15566.1	ribosomal RNA methyltransferase [Bacillus sp. 5B6]
AN6_GM000116	100	0.0e+00	AGZ54831.1	DNA-directed RNA polymerase subunit beta [Bacillus amyloliquefaciens KHG19|Bacillus velezensis|Bacillus amyloliquefaciens|Bacillus amyloliquefaciens CC178]
AN6_GM000117	100	0.0e+00	AFJ60207.1	DNA-directed RNA polymerase [Bacillus amyloliquefaciens Y2]
AN6_GM000118	99.1	2.2e-46	EIF15569.1	ribosomal protein L7Ae-like protein [Bacillus sp. 5B6]
AN6_GM000119	100	3.6e-70	WP_003156445.1	MULTISPECIES: 30S ribosomal protein S12 [Bacteria|Streptococcus pneumoniae|Bacillus sp. LJBV19|Mycobacteroides abscessus subsp. massiliense|Bacillus velezensis FZB42|Bacillus atrophaeus 1942]
AN6_GM000120	100	1.2e-80	WP_003156447.1	MULTISPECIES: 30S ribosomal protein S7 [Bacillus amyloliquefaciens TA208|Bacillus velezensis FZB42|Streptococcus pneumoniae|Mycobacteroides abscessus subsp. massiliense|Bacillus|Bacillus sp. LJBV19]
AN6_GM000121	100	0.0e+00	WP_007410399.1	MULTISPECIES: elongation factor G [Bacillus|Bacillus velezensis FZB42|Mycobacteroides abscessus subsp. massiliense|Bacillus sp. LJBV19|Streptococcus pneumoniae|Bacillus amyloliquefaciens TA208]
AN6_GM000122	100	9.0e-223	WP_007410400.1	MULTISPECIES: elongation factor Tu [Bacillus velezensis FZB42|Bacillus amyloliquefaciens Y2|Bacillus velezensis AS43.3|Mycobacteroides abscessus subsp. massiliense|Bacillus|Bacillus sp. LJBV19]
AN6_GM000123	100	6.0e-182	WP_032872233.1	MULTISPECIES: alpha/beta hydrolase [Bacillus velezensis|Bacillus|Bacillus amyloliquefaciens]
AN6_GM000124	100	8.4e-48	ARA87926.1	30S ribosomal protein S10 [Bacillus swezeyi|Bacillus stratosphericus|Bacillus stratosphericus LAMA 585|Bacillus paralicheniformis|Bacillus safensis|Bacillus pumilus]
AN6_GM000125	100	2.4e-110	WP_007410402.1	MULTISPECIES: 50S ribosomal protein L3 [Bacillus velezensis FZB42|Bacillus amyloliquefaciens Y2|Bacillus velezensis AS43.3|Bacillus sp. LJBV19|Mycobacteroides abscessus subsp. massiliense|Bacillus]
AN6_GM000126	100	5.8e-104	WP_007615239.1	MULTISPECIES: 50S ribosomal protein L4 [Bacillus amyloliquefaciens TA208|Bacillus velezensis FZB42|Mycobacteroides abscessus subsp. massiliense|Bacillus|Bacillus sp. LJBV19|Bacillus velezensis AS43.3]
AN6_GM000127	100	2.9e-42	WP_003156467.1	MULTISPECIES: 50S ribosomal protein L23 [Streptococcus pneumoniae|Bacillus sp. LJBV19|Bacillus spizizenii|Mycobacteroides abscessus subsp. massiliense|Bacillus subtilis subsp. subtilis str. 168|Bacillus sp. J5TS4|Bacillus velezensis FZB42|Bacillus subtilis BEST7613|Bacillaceae|Bacillus tequilensis|Bacillus subtilis]
AN6_GM000128	100	9.6e-155	WP_003156470.1	MULTISPECIES: 50S ribosomal protein L2 [Bacillus velezensis FZB42|Mycobacteroides abscessus subsp. massiliense|Bacillus|Bacillus sp. LJBV19|Streptococcus pneumoniae|Bacillus amyloliquefaciens LL3]
AN6_GM000129	100	2.7e-45	WP_003156472.1	MULTISPECIES: 30S ribosomal protein S19 [Bacillus sp. LJBV19|Bacillus velezensis FZB42|Mycobacteroides abscessus subsp. massiliense|Bacillus sp. J5TS4|Streptococcus pneumoniae|Bacillaceae|Bacillus subtilis|Bacillus subtilis subsp. subtilis str. 168|Bacillus cereus|Bacillus subtilis BEST7613]
AN6_GM000130	100	3.7e-52	WP_003156475.1	MULTISPECIES: 50S ribosomal protein L22 [Bacillus sp. LJBV19|Mycobacteroides abscessus subsp. massiliense|Streptococcus pneumoniae|Bacteria|Bacillus subtilis subsp. subtilis str. 168|Bacillus mojavensis|Bacillus velezensis FZB42|Bacillus sp. J5TS4|Bacillus subtilis|Bacillus cereus|Bacillus inaquosorum KCTC 13429|Bacillus subtilis BEST7613]
AN6_GM000131	99.5	2.0e-115	WP_003156476.1	MULTISPECIES: 30S ribosomal protein S3 [Bacillus sp. EKM213B|Bacillus sp. RHF6|Bacillus velezensis FZB42|Bacillus sp. RHFS18|Streptococcus pneumoniae|Bacillus sp. LJBV19|Bacillus]
AN6_GM000132	100	5.7e-74	WP_003156478.1	MULTISPECIES: 50S ribosomal protein L16 [Streptococcus pneumoniae|Bacillus sp. LJBV19|Bacillus|Mycobacteroides abscessus subsp. massiliense|Bacillus pumilus SAFR-032|Bacillus velezensis FZB42]
AN6_GM000133	100	1.9e-24	AFJ60221.1	large subunit ribosomal protein L29 [Bacillus velezensis|Bacillus subtilis subsp. natto BEST195|Bacillus amyloliquefaciens Y2]
AN6_GM000134	100	8.8e-38	WP_003156484.1	MULTISPECIES: 30S ribosomal protein S17 [Bacillus velezensis FZB42|Mycobacteroides abscessus subsp. massiliense|Bacillus sp. LJBV19|Streptococcus pneumoniae|Bacteria|Bacillus velezensis AS43.3]
AN6_GM000135	100	7.4e-59	WP_007410404.1	MULTISPECIES: 50S ribosomal protein L14 [Mycobacteroides abscessus subsp. massiliense|Bacillus|Bacillus velezensis FZB42|Bacillus velezensis TrigoCor1448|Bacillus sp. LJBV19|Bacillus velezensis AS43.3]
AN6_GM000136	100	1.6e-49	WP_003156486.1	MULTISPECIES: 50S ribosomal protein L24 [Bacillus sp. J5TS4|Bacillus velezensis FZB42|Bacillus subtilis BEST7613|Bacillus cereus|Bacillus inaquosorum KCTC 13429|Bacillus subtilis|Bacillaceae|Streptococcus pneumoniae|Bacillus subtilis subsp. spizizenii str. W23|Mycobacteroides abscessus subsp. massiliense|Bacillus sp. LJBV19|Bacillus subtilis subsp. subtilis str. 168]
AN6_GM000137	100	1.5e-92	WP_003156487.1	MULTISPECIES: 50S ribosomal protein L5 [Bacillus velezensis FZB42|Bacillus|Mycobacteroides abscessus subsp. massiliense|Bacillus sp. LJBV19|Streptococcus pneumoniae|Bacillus amyloliquefaciens Y2]
AN6_GM000138	100	2.0e-65	WP_003156489.1	MULTISPECIES: 30S ribosomal protein S8 [Bacillus velezensis FZB42|Bacillus amyloliquefaciens TA208|Bacillus sp. LJBV19|Mycobacteroides abscessus subsp. massiliense|Bacillus|Streptococcus pneumoniae]
AN6_GM000139	100	5.7e-92	WP_003156490.1	MULTISPECIES: 50S ribosomal protein L6 [Bacillus velezensis AS43.3|Bacillus amyloliquefaciens Y2|Mycobacteroides abscessus subsp. massiliense|Bacillus|Streptococcus pneumoniae|Bacillus velezensis FZB42]
AN6_GM000140	100	2.2e-55	WP_003156492.1	MULTISPECIES: 50S ribosomal protein L18 [Streptococcus pneumoniae|Mycobacteroides abscessus subsp. massiliense|Bacillus|Bacillus sp. LJBV19|Bacillus velezensis AS43.3|Bacillus velezensis FZB42]
AN6_GM000141	100	3.2e-84	AEP89202.1	ribosomal protein S5 [Bacillus velezensis YAU B9601-Y2|Bacillus subtilis|Bacillus subtilis subsp. subtilis str. 168|Bacillus subtilis BEST7003|Bacillus tequilensis|Bacillus subtilis subsp. subtilis str. BSP1|Bacillus subtilis E1|Bacillus subtilis HJ5|Bacillus subtilis J26|Bacillus subtilis subsp. natto BEST195|Bacillus subtilis J25|Bacillus subtilis BEST7613|Bacillus subtilis J27|Bacillus subtili…
AN6_GM000142	100	7.1e-23	WP_003156497.1	MULTISPECIES: 50S ribosomal protein L30 [Bacillus subtilis subsp. subtilis str. 168|Mycobacteroides abscessus subsp. massiliense|Bacillus sp. LJBV19|Streptococcus pneumoniae|Bacteria|Bacillus subtilis|Bacillus subtilis BEST7613|Bacillus cereus|Bacillus inaquosorum KCTC 13429|Bacillus velezensis FZB42|Bacillus sp. J5TS4]
AN6_GM000143	100	2.7e-71	WP_007410405.1	MULTISPECIES: 50S ribosomal protein L15 [Bacillus velezensis|Mycobacteroides abscessus subsp. massiliense|Bacillus|Bacillus velezensis TrigoCor1448|Bacillus velezensis AS43.3|Bacillus velezensis FZB42]
AN6_GM000144	100	5.0e-227	WP_007615246.1	MULTISPECIES: preprotein translocase subunit SecY [Bacillus velezensis TrigoCor1448|Bacillus velezensis SQR9|Mycobacteroides abscessus subsp. massiliense|Bacillus|Bacillus velezensis AS43.3|Bacillus velezensis FZB42]
AN6_GM000145	100	1.9e-118	WP_007410407.1	MULTISPECIES: adenylate kinase [Bacillus|Bacillus sp. LJBV19|Streptococcus pneumoniae|Bacillus velezensis AS43.3|Bacillus velezensis FZB42|Bacillus amyloliquefaciens IT-45]
AN6_GM000146	100	1.2e-140	WP_007410408.1	MULTISPECIES: type I methionyl aminopeptidase [Bacillus velezensis TrigoCor1448|Bacillus sp. LJBV19|Mycobacteroides abscessus subsp. massiliense|Bacillus velezensis|Bacillus velezensis SQR9|Bacillus]
AN6_GM000147	100	9.2e-33	WP_003156508.1	MULTISPECIES: translation initiation factor IF-1 [Bacillus subtilis BEST7613|Bacillus cereus|Bacillus inaquosorum KCTC 13429|Bacillus subtilis|Bacillus sp. J5TS4|Bacillus velezensis FZB42|Pseudomonas sp. GW456-E7|Bacillus subtilis subsp. subtilis str. 168|Bacteria|Streptococcus pneumoniae|Mycobacteroides abscessus subsp. massiliense|Bacillus sp. LJBV19]
AN6_GM000148	100	5.8e-56	WP_003156545.1	MULTISPECIES: 30S ribosomal protein S13 [Bacillus|Bacillus subtilis subsp. spizizenii str. W23|Mycobacteroides abscessus subsp. massiliense|Bacillus sp. LJBV19|Streptococcus pneumoniae|Bacillus velezensis FZB42]
AN6_GM000149	100	7.0e-63	WP_003156547.1	MULTISPECIES: 30S ribosomal protein S11 [Streptococcus pneumoniae|Bacillus velezensis SQR9|Bacillus|Bacillus amyloliquefaciens IT-45|Bacillus amyloliquefaciens LFB112|Bacillus amyloliquefaciens TA208]
AN6_GM000150	100	5.1e-168	WP_003156549.1	MULTISPECIES: DNA-directed RNA polymerase subunit alpha [Bacillus amyloliquefaciens TA208|Bacillus velezensis FZB42|Streptococcus pneumoniae|Bacillus|Mycobacteroides abscessus subsp. massiliense|Bacillus sp. LJBV19]
AN6_GM000151	100	1.0e-48	AGE62008.1	50S ribosomal protein [Bacillus sp. 5B6|Bacillus subtilis XF-1|Bacillus subtilis subsp. natto BEST195|Bacillus subtilis subsp. subtilis str. SC-8|Bacillus subtilis]
AN6_GM000152	99.6	7.0e-153	WP_032872235.1	MULTISPECIES: energy-coupling factor ABC transporter ATP-binding protein [Bacillus amyloliquefaciens|Bacillus velezensis|Bacillus]
AN6_GM000153	99.7	1.1e-156	WP_007615263.1	MULTISPECIES: energy-coupling factor ABC transporter ATP-binding protein [Bacillus velezensis SQR9|Bacillus velezensis|Bacillus|Bacillus subtilis]
AN6_GM000154	100	3.9e-137	WP_007410412.1	MULTISPECIES: energy-coupling factor transporter transmembrane protein EcfT [Bacillus velezensis|Bacillus|Bacillus subtilis]
AN6_GM000155	100	3.2e-141	WP_032872237.1	MULTISPECIES: tRNA pseudouridine(38-40) synthase TruA [Bacillus velezensis|Bacillus|Bacillus sp. LJBV19|Bacillus amyloliquefaciens]
AN6_GM000156	100	4.2e-74	EIF15610.1	50S ribosomal protein L13 [Bacillus sp. 5B6]
AN6_GM000157	99.2	1.2e-62	WP_003225846.1	MULTISPECIES: 30S ribosomal protein S9 [Bacillus amyloliquefaciens TA208|Bacillus velezensis FZB42|Bacillus|Mycobacteroides abscessus subsp. massiliense|Bacillus subtilis subsp. spizizenii str. W23|Bacillus sp. LJBV19]
AN6_GM000158	100	9.2e-144	EIF15612.1	YbaJ [Bacillus sp. 5B6]
AN6_GM000159	100	1.6e-85	WP_032872239.1	MULTISPECIES: DinB family protein [Bacillus|Bacillus velezensis|Bacillus amyloliquefaciens]
AN6_GM000160	100	5.1e-78	WP_032872241.1	MULTISPECIES: DUF2521 family protein [Bacillus|Bacillus velezensis|Bacillus amyloliquefaciens]
AN6_GM000161	100	8.9e-133	WP_007615278.1	MULTISPECIES: N-acetylmuramoyl-L-alanine amidase CwlD [Bacillus|Bacillus velezensis SQR9|Bacillus velezensis|Bacillus subtilis]
AN6_GM000162	100	2.0e-197	WP_032872244.1	MULTISPECIES: Mrp/NBP35 family ATP-binding protein [Bacillus amyloliquefaciens|Bacillus|Bacillus velezensis]
AN6_GM000163	100	2.9e-78	WP_007615280.1	MULTISPECIES: hypothetical protein [Bacillus|Mycobacteroides abscessus subsp. massiliense|Bacillus velezensis|Bacillus velezensis SQR9|Bacillus sp. LJBV19|Streptococcus pneumoniae]
AN6_GM000164	100	1.4e-102	WP_007410420.1	MULTISPECIES: KinB-signaling pathway activation protein [Bacillus|Bacillus velezensis TrigoCor1448|Bacillus velezensis AS43.3|Bacillus velezensis FZB42|Bacillus amyloliquefaciens CC178|Bacillus subtilis]
AN6_GM000165	100	2.8e-137	RAP14051.1	hypothetical protein C2W63_03998 [Bacillus velezensis]
AN6_GM000166	100	2.0e-12	AHZ14188.1	hypothetical protein V529_01620 [Bacillus velezensis|Bacillus velezensis SQR9]
AN6_GM000167	94.1	9.8e-09	CDH93939.1	hypothetical protein BAPNAU_0158 [Bacillus velezensis NAU-B3]
AN6_GM000168	100	4.4e-58	AGA22332.1	Hypothetical protein A7A1_1714 [Bacillus amyloliquefaciens|Bacillus zhangzhouensis|Bacillus subtilis subsp. subtilis str. BSP1|Bacillus stratosphericus LAMA 585|Bacillus paralicheniformis|Bacillus sp. FJAT-27231]
AN6_GM000169	100	6.0e-25	BBA74768.1	Uncharacterized protein BVS141_01960 [Bacillus velezensis]
AN6_GM000170	100	4.4e-58	AGA22332.1	Hypothetical protein A7A1_1714 [Bacillus amyloliquefaciens|Bacillus zhangzhouensis|Bacillus subtilis subsp. subtilis str. BSP1|Bacillus stratosphericus LAMA 585|Bacillus paralicheniformis|Bacillus sp. FJAT-27231]
AN6_GM000171	82.1	4.7e-08	SPN71310.1	protein of unknown function [Brochothrix thermosphacta]
AN6_GM000172	100	4.8e-191	WP_032872617.1	MULTISPECIES: MFS transporter [Bacillus|Bacillus vallismortis|Bacillus velezensis|Bacillus sp. LUNF1]
AN6_GM000173	99.1	5.6e-261	AFJ60249.1	4-aminobutyrate aminotransferase [Mycobacteroides abscessus subsp. massiliense|Bacillus amyloliquefaciens Y2]
AN6_GM000174	99.7	3.4e-180	WP_032872622.1	MULTISPECIES: inorganic polyphosphate kinase [Bacillus amyloliquefaciens|Bacillus velezensis|Bacillus]
AN6_GM000175	100	8.0e-199	WP_032872624.1	MULTISPECIES: alcohol dehydrogenase catalytic domain-containing protein [Bacillus amyloliquefaciens|Bacillus velezensis|Bacillus]
AN6_GM000176	99.8	1.3e-252	WP_032872626.1	MULTISPECIES: SulP family inorganic anion transporter [Bacillus velezensis|Bacillus|Bacillus amyloliquefaciens]
AN6_GM000177	100	5.4e-173	ARB31962.1	hypothetical protein BAJT_01030 [Bacillus vallismortis|Bacillus velezensis]
AN6_GM000178	100	4.2e-141	WP_032872628.1	MULTISPECIES: alpha/beta hydrolase [Bacillus amyloliquefaciens|Bacillus|Bacillus velezensis]
AN6_GM000179	100	4.1e-176	AHZ14196.1	FeuC [Bacillus velezensis SQR9|Bacillus velezensis]
AN6_GM000180	100	5.4e-176	WP_007609051.1	MULTISPECIES: iron ABC transporter permease [Bacillus sp. BH072|Bacillus amyloliquefaciens Y2|Bacillus amyloliquefaciens UMAF6614|Bacillus sp. LJBV19|Bacillus velezensis|Bacillus]
AN6_GM000181	100	8.4e-171	WP_032872630.1	MULTISPECIES: ABC transporter substrate-binding protein [Bacillus amyloliquefaciens|Bacillus|Bacillus velezensis]
AN6_GM000182	100	0.0e+00	WP_032872632.1	MULTISPECIES: AraC family transcriptional regulator [Bacillus amyloliquefaciens|Bacillus velezensis|Bacillus]
AN6_GM000183	100	2.0e-236	WP_032872634.1	MULTISPECIES: DUF1343 domain-containing protein [Bacillus amyloliquefaciens|Bacillus velezensis|Bacillus]
AN6_GM000184	100	0.0e+00	WP_032872637.1	MULTISPECIES: glycoside hydrolase family 3 protein [Bacillus amyloliquefaciens|Bacillus velezensis|Bacillus]
AN6_GM000185	100	1.4e-245	WP_032872639.1	MULTISPECIES: penicillin binding protein PBP4B [Bacillus|Bacillus velezensis|Bacillus amyloliquefaciens]
AN6_GM000186	100	9.7e-245	WP_032872641.1	MULTISPECIES: PTS transporter subunit EIIC [Bacillus amyloliquefaciens|Bacillus|Bacillus velezensis]
AN6_GM000188	100	1.1e-162	WP_032872642.1	MULTISPECIES: N-acetylmuramic acid 6-phosphate etherase [Bacillus amyloliquefaciens|Bacillus velezensis|Bacillus]
AN6_GM000189	100	5.4e-86	WP_032872644.1	MULTISPECIES: GNAT family N-acetyltransferase [Bacillus velezensis|Bacillus|Bacillus amyloliquefaciens]
AN6_GM000190	100	2.8e-76	WP_007408014.1	MULTISPECIES: DUF523 domain-containing protein [Bacillus velezensis FZB42|Bacillus amyloliquefaciens CC178|Bacillus subtilis|Bacillus|Bacillus velezensis TrigoCor1448|Bacillus velezensis AS43.3]
AN6_GM000191	82.5	1.1e-27	SPR94642.1	conserved hypothetical protein [Bacillus altitudinis]
AN6_GM000192	100	1.4e-96	WP_003156766.1	MULTISPECIES: RNA polymerase sigma factor SigW [Bacillus velezensis FZB42|Bacillus amyloliquefaciens TA208|Bacillus|Mycobacteroides abscessus subsp. massiliense|Bacillus sp. LJBV19|Streptococcus pneumoniae]
AN6_GM000193	100	5.1e-116	WP_003156765.1	MULTISPECIES: anti-sigma-W factor RsiW [Bacillus amyloliquefaciens IT-45|Bacillus sp. LJBV19|Bacillus velezensis SQR9|Bacillus|Streptococcus pneumoniae|Bacillus amyloliquefaciens Y2]
AN6_GM000194	100	9.5e-150	EIF11742.1	DisA bacterial checkpoint controller nucleotide-binding protein [Bacillus sp. 5B6]
AN6_GM000195	100	1.6e-229	WP_032872646.1	MULTISPECIES: YbbR-like domain-containing protein [Bacillus|Bacillus velezensis|Bacillus amyloliquefaciens]
AN6_GM000196	100	1.5e-253	AHI59104.1	phosphoglucosamine mutase [Bacillus velezensis UCMB5113|Bacillus subtilis|Bacillus velezensis UCMB5033|Bacillus sp. 5B6|Bacillus velezensis|Bacillus velezensis UCMB5036]
AN6_GM000197	100	1.8e-11	AEB61737.1	hypothetical protein LL3_00182 [Bacillus amyloliquefaciens XH7|Bacillus amyloliquefaciens Y2|Bacillus amyloliquefaciens CC178|Bacillus amyloliquefaciens LL3|Bacillus amyloliquefaciens|Bacillus velezensis]
AN6_GM000198	100	0.0e+00	WP_032872648.1	MULTISPECIES: glutamine--fructose-6-phosphate transaminase (isomerizing) [Bacillus amyloliquefaciens|Bacillus|Bacillus velezensis]
AN6_GM000199	100	4.4e-158	EIF11746.1	ATP binding protein of ABC transporter [Bacillus sp. 5B6]
AN6_GM000200	100	1.9e-102	WP_032872650.1	MULTISPECIES: ABC-2 transporter permease [Bacillus amyloliquefaciens|Bacillus|Bacillus velezensis]
AN6_GM000201	100	6.5e-42	ANF35092.1	hypothetical protein BCBMB205_01850 [Bacillus velezensis]
AN6_GM000202	99.6	1.5e-124	WP_007609089.1	MULTISPECIES: response regulator transcription factor [Bacillus amyloliquefaciens|Bacillus sp. 5B6|Bacillus|Bacillus velezensis]
AN6_GM000203	100	5.8e-186	WP_032872652.1	MULTISPECIES: sensor histidine kinase [Bacillus amyloliquefaciens|Bacillus velezensis|Bacillus]
AN6_GM000204	100	1.9e-136	WP_007408973.1	MULTISPECIES: ABC transporter ATP-binding protein [Bacillus subtilis|Bacillus velezensis|Bacillus velezensis SQR9|Bacillus]
AN6_GM000205	100	0.0e+00	WP_032872654.1	MULTISPECIES: FtsX-like permease family protein [Bacillus velezensis|Bacillus|Bacillus amyloliquefaciens]
AN6_GM000206	100	2.7e-40	WP_032872656.1	MULTISPECIES: hypothetical protein [Bacillus subtilis|Bacillus|Bacillus vallismortis|Bacillus velezensis|Bacillus velezensis SQR9]
AN6_GM000207	100	7.0e-161	WP_007609098.1	MULTISPECIES: aldo/keto reductase [Bacillus velezensis|Bacillus|Bacillus vallismortis|Bacillus sp. HNA3]
AN6_GM000209	100	1.1e-85	ATV02668.1	hypothetical protein CS301_00955 [Bacillus velezensis]
AN6_GM000210	100	4.3e-60	CDG28190.1	conserved membrane protein of unknown function [Bacillus velezensis UCMB5033]
AN6_GM000211	100	4.0e-72	EIF11762.1	MarR family protein [Bacillus sp. 5B6]
AN6_GM000213	99.8	4.2e-256	WP_003156747.1	MULTISPECIES: amino acid permease [Bacillus amyloliquefaciens IT-45|Bacillus velezensis FZB42|Bacillus amyloliquefaciens CC178|Bacillus velezensis AS43.3|Bacillus|Streptococcus pneumoniae]
AN6_GM000214	98.4	3.7e-137	AJK64004.1	putative HAD family hydrolase [Bacillus amyloliquefaciens KHG19|Bacillus velezensis]
AN6_GM000215	100	1.7e-202	WP_032872662.1	MULTISPECIES: sensor histidine kinase [Bacillus amyloliquefaciens|Bacillus|Bacillus velezensis]
AN6_GM000216	100	2.3e-108	WP_032872664.1	MULTISPECIES: response regulator transcription factor [Bacillus|Bacillus velezensis|Bacillus amyloliquefaciens]
AN6_GM000217	100	9.1e-170	WP_032872665.1	MULTISPECIES: ABC transporter ATP-binding protein [Bacillus amyloliquefaciens|Bacillus velezensis|Bacillus]
AN6_GM000218	100	9.7e-209	WP_032872667.1	MULTISPECIES: ABC transporter permease [Bacillus amyloliquefaciens|Bacillus|Bacillus velezensis]
AN6_GM000219	100	2.2e-202	WP_032872669.1	MULTISPECIES: ABC transporter permease [Bacillus amyloliquefaciens|Bacillus velezensis|Bacillus]
AN6_GM000220	100	5.2e-23	WP_007609118.1	hypothetical protein [Bacillus velezensis|Bacillus amyloliquefaciens|Bacillus amyloliquefaciens CC178|Bacillus sp. 5B6]
AN6_GM000221	100	3.8e-79	WP_032872671.1	MULTISPECIES: DUF4879 domain-containing protein [Bacillus|Bacillus velezensis|Bacillus amyloliquefaciens]
AN6_GM000222	100	4.9e-38	ANF35112.1	sporulation protein [Bacillus velezensis]
AN6_GM000223	100	1.6e-118	WP_032872674.1	MULTISPECIES: hypothetical protein [Bacillus amyloliquefaciens|Bacillus|Bacillus velezensis]
AN6_GM000224	100	3.5e-39	WP_003156732.1	MULTISPECIES: hypothetical protein [Bacillus sp. RHF6|Bacillus sp. EKM213B|Bacillus sp. LJBV19|Bacillus|Mycobacteroides abscessus subsp. massiliense|Streptococcus pneumoniae]
AN6_GM000225	100	3.2e-300	SDK37026.1	amino acid/polyamine/organocation transporter, APC superfamily [Bacillus velezensis|Bacillus amyloliquefaciens]
AN6_GM000226	100	5.2e-128	WP_032872676.1	MULTISPECIES: hypothetical protein [Bacillus velezensis|Bacillus|Bacillus amyloliquefaciens]
AN6_GM000227	99.8	8.3e-224	WP_032872678.1	MULTISPECIES: hypothetical protein [Bacillus velezensis|Bacillus|Bacillus amyloliquefaciens]
AN6_GM000228	100	1.4e-32	WP_032872681.1	MULTISPECIES: DUF2651 family protein [Bacillus velezensis|Bacillus|Bacillus amyloliquefaciens]
AN6_GM000229	98.3	9.2e-167	AFJ60300.1	glycerophosphoryl diester phosphodiesterase [Bacillus amyloliquefaciens Y2]
AN6_GM000230	100	2.3e-259	EIF11779.1	glycerol-3-phosphate transporter [Bacillus sp. 5B6]
AN6_GM000231	100	3.3e-34	EIF11780.1	hypothetical protein MY7_0067 [Bacillus velezensis|Bacillus sp. 5B6]
AN6_GM000232	99.4	1.5e-280	CDH93990.1	4-hydroxyphenylacetate-3-hydroxylase large chain [Bacillus velezensis NAU-B3]
AN6_GM000233	100	4.4e-71	WP_032872688.1	MULTISPECIES: hypothetical protein [Bacillus|Bacillus velezensis|Bacillus amyloliquefaciens]
AN6_GM000234	100	0.0e+00	WP_032872691.1	MULTISPECIES: DUF1906 domain-containing protein [Bacillus velezensis|Bacillus|Bacillus amyloliquefaciens]
AN6_GM000235	100	7.3e-200	WP_032872692.1	MULTISPECIES: DGQHR domain-containing protein [Bacillus amyloliquefaciens|Bacillus velezensis|Bacillus]
AN6_GM000236	100	2.0e-197	ANF35125.1	DGQHR domain-containing protein [Bacillus velezensis]
AN6_GM000237	100	2.5e-197	WP_032872694.1	MULTISPECIES: ADP-ribosylglycohydrolase family protein [Bacillus amyloliquefaciens|Bacillus|Bacillus velezensis]
AN6_GM000238	100	0.0e+00	WP_079891134.1	MULTISPECIES: hypothetical protein [Bacillus|Bacillus vallismortis|Bacillus velezensis|Bacillus sp. HNA3]
AN6_GM000239	98.8	1.4e-81	EIF11786.1	Helix-turn-helix domain-containing protein [Bacillus sp. 5B6]
AN6_GM000240	100	1.8e-201	WP_032872696.1	MULTISPECIES: iron-containing alcohol dehydrogenase family protein [Bacillus amyloliquefaciens|Bacillus velezensis|Bacillus]
AN6_GM000241	100	3.1e-212	WP_032872698.1	MULTISPECIES: phosphoribosylglycinamide formyltransferase 2 [Bacillus amyloliquefaciens|Bacillus velezensis|Bacillus]
AN6_GM000242	100	2.7e-12	ANF35132.1	hypothetical protein BCBMB205_02250 [Bacillus velezensis]
AN6_GM000243	100	8.2e-88	WP_014720672.1	MULTISPECIES: CDP-diacylglycerol--serine O-phosphatidyltransferase [Bacillus velezensis|Bacillus velezensis SQR9|Bacillus|Bacillus amyloliquefaciens Y2|Bacillus amyloliquefaciens CC178|Bacillus amyloliquefaciens KHG19]
AN6_GM000244	100	2.1e-85	WP_003156711.1	MULTISPECIES: DedA family protein [Bacillus velezensis FZB42|Bacillus amyloliquefaciens Y2|Streptococcus pneumoniae|Bacillus|Mycobacteroides abscessus subsp. massiliense|Bacillus sp. LJBV19]
AN6_GM000245	100	4.1e-150	WP_007409003.1	MULTISPECIES: phosphatidylserine decarboxylase [Bacillus velezensis SQR9|Bacillus|Bacillus amyloliquefaciens CC178|Bacillus velezensis FZB42|Bacillus subtilis]
AN6_GM000246	100	9.5e-43	WP_032872700.1	MULTISPECIES: hypothetical protein [Bacillus|Bacillus velezensis|Bacillus amyloliquefaciens]
AN6_GM000247	100	4.8e-190	WP_007609165.1	MULTISPECIES: rhodanese-related sulfurtransferase [Bacillus sp. Pc3|Bacillus velezensis SQR9|Bacillus velezensis|Bacillus|Bacillus subtilis]
AN6_GM000248	99.8	2.0e-212	WP_007609166.1	MULTISPECIES: glutamate-aspartate/proton symporter GltP [Bacillus amyloliquefaciens|Bacillus velezensis|Bacillus]
AN6_GM000249	99.4	1.7e-199	QIR31560.1	Branched-chain-amino-acid transaminase 1 [Bacillus velezensis]
AN6_GM000250	99.8	1.8e-276	ANS37100.1	amino acid permease [Bacillus velezensis|Bacillus amyloliquefaciens]
AN6_GM000251	100	4.7e-182	WP_032872706.1	MULTISPECIES: homocysteine S-methyltransferase [Bacillus amyloliquefaciens|Bacillus velezensis|Bacillus]
AN6_GM000252	100	1.8e-257	WP_032872708.1	MULTISPECIES: alanine:cation symporter family protein [Bacillus velezensis SQR9|Bacillus velezensis|Bacillus]
AN6_GM000253	100	2.5e-186	WP_007409011.1	MULTISPECIES: glutaminase [Bacillus velezensis AS43.3|Bacillus|Bacillus velezensis TrigoCor1448|Bacillus sp. LJBV19|Bacillus velezensis FZB42|Bacillus amyloliquefaciens CC178]
AN6_GM000254	100	5.4e-229	ANF35146.1	two-component sensor histidine kinase [Bacillus amyloliquefaciens|Bacillus vallismortis|Bacillus sp. HNA3|Bacillus sp. LUNF1|GlnL]
AN6_GM000255	100	5.8e-172	WP_007409014.1	MULTISPECIES: DNA-binding domain-containing protein [Bacillus subtilis|Bacillus|Bacillus velezensis SQR9|Mycobacteroides abscessus subsp. massiliense|Bacillus sp. LJBV19|Bacillus amyloliquefaciens Y2]
AN6_GM000256	98.8	1.6e-41	ANF35148.1	hypothetical protein BCBMB205_02410 [Bacillus sp. LUNF1|Bacillus sp. HNA3|Bacillus vallismortis|Bacillus amyloliquefaciens|Bacillus velezensis]
AN6_GM000257	97.1	8.7e-33	EIF11805.1	RtpA [Bacillus sp. 5B6]
AN6_GM000258	100	3.5e-39	ANS37108.1	hypothetical protein A5891_01415 [Bacillus velezensis|Bacillus amyloliquefaciens|Bacillus vallismortis]
AN6_GM000259	100	5.8e-10	ANF35151.1	hypothetical protein BCBMB205_02440 [Bacillus velezensis]
AN6_GM000260	100	3.6e-155	WP_032872716.1	MULTISPECIES: cation transporter [Bacillus amyloliquefaciens|Bacillus velezensis|Bacillus]
AN6_GM000261	100	2.9e-111	WP_032872717.1	MULTISPECIES: nitroreductase family protein [Bacillus velezensis|Bacillus|Bacillus amyloliquefaciens]
AN6_GM000262	100	4.5e-185	WP_032872718.1	MULTISPECIES: ring-cleaving dioxygenase [Bacillus amyloliquefaciens|Bacillus velezensis|Bacillus]
AN6_GM000263	100	4.4e-56	WP_045926309.1	DoxX family protein [Bacillus siamensis]
AN6_GM000264	100	7.1e-56	WP_032872719.1	MULTISPECIES: thioredoxin family protein [Bacillus amyloliquefaciens|Bacillus|Bacillus velezensis]
AN6_GM000265	100	1.2e-21	ARZ56573.1	hypothetical protein BAGQ_0304 [Bacillus velezensis]
AN6_GM000266	97.9	2.1e-17	ANF35157.1	hypothetical protein BCBMB205_02500 [Bacillus velezensis]
AN6_GM000267	100	2.2e-61	WP_003156684.1	MULTISPECIES: DUF2512 family protein [Bacillus velezensis AS43.3|Bacillus sp. LJBV19|Bacillus|Mycobacteroides abscessus subsp. massiliense|Streptococcus pneumoniae|Bacillus velezensis FZB42]
AN6_GM000268	98.8	8.3e-90	AFJ60328.1	N-acetylmuramoyl-L-alanine amidase [Bacillus amyloliquefaciens Y2]
AN6_GM000269	100	0.0e+00	WP_032872722.1	MULTISPECIES: alkaline phosphatase [Bacillus amyloliquefaciens|Bacillus velezensis|Bacillus]
AN6_GM000270	100	1.1e-24	WP_003156681.1	MULTISPECIES: twin-arginine translocase TatA/TatE family subunit [Bacillus amyloliquefaciens LL3|Streptococcus pneumoniae|Bacillus sp. LJBV19|Mycobacteroides abscessus subsp. massiliense|Bacillus|Bacillus velezensis FZB42]
AN6_GM000271	99.6	1.5e-124	WP_007409026.1	MULTISPECIES: twin-arginine translocase subunit TatC [Bacillus velezensis|Bacillus|Bacillus amyloliquefaciens UMAF6614|Bacillus subtilis]
AN6_GM000272	99.1	3.2e-124	EIF11820.1	pyrrolidone-carboxylate peptidase [Bacillus sp. 5B6]
AN6_GM000273	100	1.9e-206	WP_032872727.1	MULTISPECIES: aminotransferase class V-fold PLP-dependent enzyme [Bacillus amyloliquefaciens|Bacillus|Bacillus velezensis]
AN6_GM000274	100	1.9e-246	WP_032872729.1	MULTISPECIES: lincomycin efflux MFS transporter Lmr(B) [Bacillus amyloliquefaciens|Bacillus|Bacillus velezensis]
AN6_GM000275	100	3.5e-100	WP_032872731.1	MULTISPECIES: TetR/AcrR family transcriptional regulator [Bacillus velezensis|Bacillus|Bacillus amyloliquefaciens]
AN6_GM000276	100	2.2e-199	WP_032872734.1	MULTISPECIES: type II asparaginase [Bacillus amyloliquefaciens|Bacillus|Bacillus velezensis]
AN6_GM000277	100	3.5e-106	WP_070081325.1	MULTISPECIES: triacylglycerol lipase [Bacillus sp. EKM420B|Bacillus velezensis|Bacillus|Bacillus sp. EKM417B]
AN6_GM000278	99.7	2.2e-196	WP_032872737.1	MULTISPECIES: SEC-C domain-containing protein [Bacillus subtilis|Bacillus|Bacillus velezensis SQR9|Bacillus velezensis]
AN6_GM000279	100	3.9e-60	ARZ56589.1	oxidoreductase ion channel protein IolS [Bacillus velezensis]
AN6_GM000280	100	3.8e-102	ARZ56590.1	oxidoreductase ion channel protein IolS [Bacillus velezensis]
AN6_GM000281	100	6.3e-177	WP_032872739.1	MULTISPECIES: DUF4354 family protein [Bacillus amyloliquefaciens|Bacillus velezensis|Bacillus]
AN6_GM000282	100	1.7e-271	ANF35173.1	hypothetical protein BCBMB205_02680 [Bacillus velezensis]
AN6_GM000283	99.8	9.9e-266	WP_032872743.1	MULTISPECIES: DUF4901 domain-containing protein [Bacillus amyloliquefaciens|Bacillus velezensis|Bacillus]
AN6_GM000284	100	3.1e-92	WP_032872745.1	MULTISPECIES: M15 family metallopeptidase [Bacillus subtilis|Bacillus|Bacillus velezensis SQR9|Bacillus velezensis]
AN6_GM000285	100	4.9e-194	WP_032872747.1	MULTISPECIES: tetratricopeptide repeat protein [Bacillus amyloliquefaciens|Bacillus|Bacillus velezensis]
AN6_GM000286	100	7.4e-141	WP_032872749.1	MULTISPECIES: glucose 1-dehydrogenase [Bacillus amyloliquefaciens|Bacillus velezensis|Bacillus]
AN6_GM000287	100	0.0e+00	WP_032872751.1	MULTISPECIES: alpha-glucosidase [Bacillus|Bacillus velezensis|Bacillus amyloliquefaciens]
AN6_GM000288	99.7	3.5e-175	ANF35179.1	zinc transport system substrate-binding protein [Bacillus velezensis]
AN6_GM000289	100	9.5e-135	EIF11837.1	zinc ABC transporter [Bacillus velezensis NAU-B3|Bacillus sp. 5B6]
AN6_GM000290	100	1.1e-126	AIU80453.1	High-affinity zinc uptake system membrane protein ZnuB [Bacillus velezensis UCMB5033|Bacillus velezensis UCMB5113|Bacillus velezensis UCMB5036|Bacillus amyloliquefaciens|Bacillus velezensis|Mycobacteroides abscessus subsp. massiliense|Bacillus sp. BK100]
AN6_GM000291	99.7	1.2e-211	ANF35182.1	hypothetical protein BCBMB205_02770 [Bacillus velezensis]
AN6_GM000292	100	7.0e-107	WP_003156649.1	MULTISPECIES: TerD family protein [Bacillus amyloliquefaciens LFB112|Bacillus subtilis|Streptococcus pneumoniae|Bacillus velezensis|Bacillus]
AN6_GM000293	100	9.2e-104	WP_003156648.1	MULTISPECIES: TerD family protein [Streptococcus pneumoniae|Bacillus amyloliquefaciens TA208|Bacillus amyloliquefaciens LL3|Bacillus|Mycobacteroides abscessus subsp. massiliense|Bacillus sp. LJBV19]
AN6_GM000294	100	2.2e-105	WP_032872756.1	MULTISPECIES: TerD family protein [Bacillus amyloliquefaciens|Bacillus velezensis|Bacillus]
AN6_GM000295	100	9.4e-133	AFJ60357.1	putative transmembrane transport protein [Bacillus amyloliquefaciens Y2]
AN6_GM000296	100	0.0e+00	WP_032872758.1	MULTISPECIES: YceG family protein [Bacillus|Bacillus velezensis|Bacillus amyloliquefaciens]
AN6_GM000297	100	9.9e-192	WP_032872760.1	MULTISPECIES: toxic anion resistance protein [Bacillus|Bacillus velezensis|Bacillus amyloliquefaciens]
AN6_GM000298	100	2.6e-217	WP_032872762.1	MULTISPECIES: MFS transporter [Bacillus amyloliquefaciens|Bacillus|Bacillus velezensis]
AN6_GM000299	100	1.0e-31	ANF35190.1	hypothetical protein BCBMB205_02850 [Bacillus velezensis]
AN6_GM000300	100	1.2e-228	WP_015416756.1	MULTISPECIES: glycine/proline betaine ABC transporter ATP-binding protein OpuAA [Bacillus amyloliquefaciens|Bacillus amyloliquefaciens UMAF6639|Bacillus|Bacillus velezensis|Bacillus sp. Pc3]
AN6_GM000301	100	3.9e-143	WP_003156639.1	MULTISPECIES: glycine/proline betaine ABC transporter permease subunit OpuAB [Bacillus amyloliquefaciens Y2|Streptococcus pneumoniae|Bacillus sp. LJBV19|Bacillus|Mycobacteroides abscessus subsp. massiliense|Bacillus velezensis FZB42]
AN6_GM000302	100	4.6e-163	WP_032872764.1	MULTISPECIES: glycine/betaine ABC transporter [Bacillus amyloliquefaciens|Bacillus velezensis|Bacillus]
AN6_GM000303	100	8.8e-212	WP_032872766.1	MULTISPECIES: amidohydrolase [Bacillus velezensis|Bacillus|Bacillus amyloliquefaciens]
AN6_GM000304	100	1.7e-255	WP_007609251.1	MULTISPECIES: YfcC family protein [Bacillus amyloliquefaciens UMAF6639|Bacillus velezensis|Bacillus|Bacillus velezensis TrigoCor1448|Bacillus velezensis FZB42|Bacillus amyloliquefaciens CC178]
AN6_GM000305	100	7.0e-81	WP_015416759.1	MULTISPECIES: hypothetical protein [Bacillus sp. Pc3|Bacillus velezensis|Bacillus]
AN6_GM000306	100	1.0e-284	ANF35197.1	alpha-amylase [Bacillus velezensis]
AN6_GM000307	100	3.2e-22	ANF35198.1	alpha-amylase [Bacillus velezensis]
AN6_GM000308	100	1.2e-177	WP_007609256.1	MULTISPECIES: L-lactate dehydrogenase [Bacillus amyloliquefaciens|Bacillus velezensis|Bacillus]
AN6_GM000309	99.4	5.0e-274	EIF11855.1	major facilitator superfamily transporter [Bacillus sp. 5B6]
AN6_GM000310	99.3	1.4e-75	WP_032872770.1	MULTISPECIES: MarR family transcriptional regulator [Bacillus|Bacillus velezensis|Bacillus sp. LJBV19|Bacillus amyloliquefaciens UMAF6614]
AN6_GM000311	100	9.0e-113	WP_007409057.1	MULTISPECIES: LysE family transporter [Bacillus velezensis FZB42|Bacillus sp. LJBV19|Mycobacteroides abscessus subsp. massiliense|Bacillus|Streptococcus pneumoniae|Bacillus amyloliquefaciens Y2]
AN6_GM000312	100	3.5e-151	WP_032872772.1	MULTISPECIES: YqcI/YcgG family protein [Bacillus velezensis|Bacillus|Bacillus amyloliquefaciens]
AN6_GM000313	100	6.5e-246	WP_029973917.1	MULTISPECIES: amino acid permease [Bacillus velezensis|Mycobacteroides abscessus subsp. massiliense|Bacillus|Bacillus sp. LJBV19|Bacillus amyloliquefaciens UMAF6614]
AN6_GM000314	100	2.1e-111	WP_011996295.1	MULTISPECIES: DUF1989 domain-containing protein [Bacillus amyloliquefaciens LFB112|Bacillus amyloliquefaciens CC178|Bacillus velezensis FZB42|Bacillus|Mycobacteroides abscessus subsp. massiliense|Bacillus velezensis SQR9]
AN6_GM000315	100	2.3e-148	WP_007409061.1	MULTISPECIES: ammonia-dependent NAD(+) synthetase [Bacillus amyloliquefaciens LFB112|Bacillus velezensis AS43.3|Streptococcus pneumoniae|Bacillus velezensis SQR9|Bacillus|Bacillus velezensis TrigoCor1448]
AN6_GM000316	100	5.4e-41	WP_032872774.1	MULTISPECIES: antimicrobial peptide LCI [Bacillus amyloliquefaciens|Bacillus|Bacillus velezensis]
AN6_GM000317	100	5.7e-109	ANF35208.1	tmrB [Bacillus velezensis]
AN6_GM000318	100	2.2e-148	WP_032872776.1	MULTISPECIES: sugar phosphate isomerase/epimerase [Bacillus amyloliquefaciens|Bacillus|Bacillus velezensis]
AN6_GM000319	99.8	3.4e-239	WP_032872777.1	MULTISPECIES: MFS transporter [Bacillus amyloliquefaciens|Bacillus velezensis|Bacillus]
AN6_GM000320	100	5.7e-103	WP_032872779.1	MULTISPECIES: shikimate kinase [Bacillus amyloliquefaciens|Bacillus velezensis|Bacillus]
AN6_GM000321	100	6.2e-182	WP_032872781.1	MULTISPECIES: cephalosporin C deacetylase [Bacillus amyloliquefaciens|Bacillus velezensis|Bacteria]
AN6_GM000322	100	4.1e-144	WP_032872784.1	MULTISPECIES: nucleotidyltransferase domain-containing protein [Bacillus amyloliquefaciens|Bacillus velezensis|Bacillus]
AN6_GM000323	100	2.6e-169	ASB63834.1	Proline dehydrogenase [Bacillus velezensis YAU B9601-Y2|Bacillus velezensis NAU-B3|Bacillus velezensis|Bacillus sp. 5B6]
AN6_GM000324	100	4.5e-291	EIF11869.1	1-pyrroline-5-carboxylate dehydrogenase [Bacillus sp. 5B6]
AN6_GM000325	100	4.8e-263	ANF35217.1	proline:sodium symporter [Bacillus amyloliquefaciens|Bacillus velezensis]
AN6_GM000326	100	2.4e-226	WP_003156600.1	MULTISPECIES: PucR family transcriptional regulator [Bacillus velezensis AS43.3|Bacillus amyloliquefaciens Y2|Bacillus|Streptococcus pneumoniae|Bacillus amyloliquefaciens IT-45|Bacillus velezensis FZB42]
AN6_GM000327	100	5.0e-190	WP_032872786.1	MULTISPECIES: NAD(P)/FAD-dependent oxidoreductase [Bacillus velezensis|Bacillus|Bacillus amyloliquefaciens]
AN6_GM000328	100	1.1e-278	WP_032872788.1	MULTISPECIES: uroporphyrinogen-III C-methyltransferase [Bacillus amyloliquefaciens|Bacillus|Bacillus velezensis]
AN6_GM000329	100	5.7e-55	WP_032872790.1	MULTISPECIES: nitrite reductase small subunit NirD [Bacillus amyloliquefaciens|Bacillus|Bacillus velezensis]
AN6_GM000330	100	0.0e+00	WP_032872792.1	MULTISPECIES: NADPH-nitrite reductase [Bacillus amyloliquefaciens|Bacillus|Bacillus velezensis]
AN6_GM000331	99.9	0.0e+00	WP_032872794.1	MULTISPECIES: molybdopterin-dependent oxidoreductase [Bacillus velezensis|Bacillus|Bacillus amyloliquefaciens]
AN6_GM000332	100	0.0e+00	WP_032872796.1	MULTISPECIES: nitrite reductase large subunit NirB [Bacillus velezensis|Bacillus|Bacillus amyloliquefaciens]
AN6_GM000333	95.8	2.8e-17	AFJ60396.1	hypothetical protein MUS_0314 [Bacillus amyloliquefaciens Y2]
AN6_GM000334	100	6.0e-208	WP_032872798.1	MULTISPECIES: NarK/NasA family nitrate transporter [Bacillus amyloliquefaciens|Bacillus|Bacillus velezensis]
AN6_GM000335	98.6	5.7e-239	EIF11879.1	metallochaperone with NTPase activity [Bacillus sp. 5B6]
AN6_GM000336	99.7	8.1e-221	WP_032872802.1	MULTISPECIES: glutathione-dependent formaldehyde dehydrogenase [Bacillus amyloliquefaciens|Bacillus|Bacillus velezensis]
AN6_GM000337	100	1.1e-72	AKD28457.1	integral inner membrane protein [Bacillus velezensis NJN-6|Streptococcus pneumoniae|Bacillus velezensis]
AN6_GM000338	100	4.2e-50	WP_032872805.1	MULTISPECIES: YckD family protein [Bacillus amyloliquefaciens|Bacillus velezensis|Bacillus]
AN6_GM000339	100	4.9e-37	ANF35230.1	aryl-phospho-beta-D-glucosidase [Bacillus amyloliquefaciens|Bacillus velezensis]
AN6_GM000340	99.2	5.6e-68	WP_032872809.1	MULTISPECIES: peptidase S24 [Bacillus|Bacillus velezensis|Bacillus amyloliquefaciens]
AN6_GM000341	100	8.0e-76	QFG70493.1	Sporulation-specific extracellular nuclease NucA [Bacillus amyloliquefaciens|Bacillus velezensis FZB42]
AN6_GM000342	100	2.2e-94	WP_032872811.1	MULTISPECIES: 6-phospho-3-hexuloisomerase [Bacillus velezensis|Bacillus|Bacillus amyloliquefaciens]
AN6_GM000343	100	7.4e-107	WP_007609302.1	MULTISPECIES: 3-hexulose-6-phosphate synthase [Bacillus sp. 5B6|Bacillus amyloliquefaciens Y2|Bacillus amyloliquefaciens group]
AN6_GM000344	100	2.0e-61	CDG28313.1	positive regulator of hxlAB expression [Bacillus velezensis UCMB5033]
AN6_GM000345	100	3.3e-18	ANF35236.1	hypothetical protein BCBMB205_03310 [Bacillus velezensis]
AN6_GM000346	100	1.2e-32	AFJ60410.1	hypothetical protein MUS_0328 [Bacillus velezensis|Bacillus amyloliquefaciens|Bacillus vallismortis|Bacillus sp. BH072|Bacillus subtilis|Bacillus amyloliquefaciens Y2|Bacillus sp. GZB]
AN6_GM000347	100	0.0e+00	WP_057766256.1	MULTISPECIES: surfactin non-ribosomal peptide synthetase SrfAA [Bacillus|Bacillus velezensis|Bacillus amyloliquefaciens]
AN6_GM000348	100	0.0e+00	WP_057766253.1	MULTISPECIES: surfactin non-ribosomal peptide synthetase SrfAB [Bacillus|Bacillus velezensis|Bacillus amyloliquefaciens]
AN6_GM000349	100	0.0e+00	WP_032872840.1	MULTISPECIES: surfactin non-ribosomal peptide synthetase SrfAC [Bacillus amyloliquefaciens|Bacillus|Bacillus velezensis]
AN6_GM000350	100	6.5e-139	WP_007609310.1	MULTISPECIES: surfactin biosynthesis thioesterase SrfAD [Bacillus|Bacillus velezensis|Bacillus amyloliquefaciens|Bacillus amyloliquefaciens KHG19]
AN6_GM000351	100	1.4e-14	ANF35242.1	hypothetical protein BCBMB205_03370 [Bacillus velezensis]
AN6_GM000352	100	8.9e-248	WP_032872843.1	MULTISPECIES: aminotransferase class I/II-fold pyridoxal phosphate-dependent enzyme [Bacillus velezensis|Bacillus|Bacillus amyloliquefaciens]
AN6_GM000353	100	9.6e-129	WP_007410244.1	MULTISPECIES: 4'-phosphopantetheinyl transferase superfamily protein [Bacillus|Bacillus velezensis|Mycobacteroides abscessus subsp. massiliense|Bacillus subtilis]
AN6_GM000354	100	1.7e-114	WP_007609337.1	MULTISPECIES: YitT family protein [Bacillus sp. LUNF1|Bacillus|Bacillus vallismortis|Bacillus velezensis|Bacillus sp. 5B6|Bacillus velezensis FZB42]
AN6_GM000355	100	3.0e-131	WP_007609342.1	MULTISPECIES: cystine ABC transporter ATP-binding protein TcyC [Bacillus|Bacillus velezensis|Bacillus velezensis SQR9|Bacillus subtilis]
AN6_GM000356	100	4.6e-118	WP_032872846.1	MULTISPECIES: amino acid ABC transporter permease [Bacillus subtilis|Bacillus velezensis SQR9|Bacillus velezensis|Bacillus]
AN6_GM000358	100	4.7e-100	ANF35249.1	membrane-bound lytic murein transglycosylase F [Bacillus velezensis]
AN6_GM000359	100	2.3e-159	WP_032872848.1	MULTISPECIES: LysR family transcriptional regulator [Bacillus|Bacillus velezensis|Bacillus amyloliquefaciens]
AN6_GM000360	100	3.6e-100	AFZ89369.1	aromatic acid decarboxylase [Bacillus velezensis AS43.3|Bacillus subtilis|Bacillus sp. GZB|Bacillus vallismortis|Bacillus velezensis|Bacillus amyloliquefaciens|Bacillus velezensis SQR9]
AN6_GM000361	100	1.5e-280	WP_007609358.1	MULTISPECIES: phenolic acid decarboxylase BsdC [Bacillus amyloliquefaciens|Bacillus|Bacillus velezensis]
AN6_GM000362	100	2.2e-37	CCP20403.1	phenolic acid decarboxylase subunit BsdD [Bacillus velezensis UCMB5036|Bacillus velezensis UCMB5113]
AN6_GM000363	100	7.3e-80	WP_032872850.1	MULTISPECIES: hypothetical protein [Bacillus amyloliquefaciens|Bacillus|Bacillus velezensis]
AN6_GM000364	99.8	5.3e-276	EIF11908.1	Di-/tripeptide transporter [Bacillus sp. 5B6]
AN6_GM000365	100	2.3e-302	ANS37199.1	hypothetical protein A5891_01905 [Bacillus amyloliquefaciens|Bacillus velezensis]
AN6_GM000366	100	4.1e-28	WP_032872857.1	MULTISPECIES: hypothetical protein [Bacillus amyloliquefaciens|Bacillus velezensis|Bacillus]
AN6_GM000367	100	2.0e-14	AFJ60430.1	hypothetical protein MUS_0348 [Bacillus amyloliquefaciens Y2|Bacillus velezensis]
AN6_GM000368	100	9.4e-295	WP_032872859.1	MULTISPECIES: spore germination protein [Bacillus velezensis|Bacillus|Bacillus amyloliquefaciens]
AN6_GM000369	100	1.9e-236	WP_032872862.1	MULTISPECIES: Ger(x)C family spore germination protein [Bacillus|Bacillus velezensis|Bacillus amyloliquefaciens]
AN6_GM000370	100	2.2e-194	WP_032872864.1	MULTISPECIES: GerAB/ArcD/ProY family transporter [Bacillus|Bacillus velezensis|Bacillus velezensis SQR9|Bacillus subtilis]
AN6_GM000371	100	9.3e-253	WP_029326230.1	MULTISPECIES: LLM class flavin-dependent oxidoreductase [Bacillus|Bacillus velezensis|Bacillus velezensis FZB42|Bacillus sp. EKM213B]
AN6_GM000372	100	1.4e-95	EIF11915.1	Acetyltransferase (GNAT) family protein [Bacillus sp. 5B6]
AN6_GM000373	100	1.2e-141	WP_032872866.1	MULTISPECIES: amino acid ABC transporter substrate-binding protein [Bacillus amyloliquefaciens|Bacillus|Bacillus velezensis]
AN6_GM000374	100	8.7e-114	WP_007410261.1	MULTISPECIES: amino acid ABC transporter permease [Bacillus amyloliquefaciens CC178|Bacillus velezensis FZB42|Bacillus amyloliquefaciens Y2|Bacillus velezensis AS43.3|Bacillus sp. LJBV19|Bacillus]
AN6_GM000375	100	3.9e-131	WP_032872867.1	MULTISPECIES: amino acid ABC transporter ATP-binding protein [Bacillus|Bacillus velezensis|Bacillus amyloliquefaciens]
AN6_GM000376	100	6.5e-218	WP_032872869.1	MULTISPECIES: amidohydrolase [Bacillus amyloliquefaciens|Bacillus velezensis|Bacillus]
AN6_GM000377	100	4.6e-255	WP_032872872.1	MULTISPECIES: MmgE/PrpD family protein [Bacillus amyloliquefaciens|Bacillus velezensis|Bacillus]
AN6_GM000378	100	2.3e-122	WP_032872874.1	MULTISPECIES: ABC transporter ATP-binding protein [Bacillus amyloliquefaciens|Bacillus|Bacillus velezensis]
AN6_GM000379	100	2.3e-249	WP_032872876.1	MULTISPECIES: ABC transporter permease [Bacillus|Bacillus velezensis|Bacillus amyloliquefaciens]
AN6_GM000380	100	4.2e-118	WP_032872879.1	MULTISPECIES: response regulator transcription factor [Bacillus subtilis|Bacillus amyloliquefaciens|Bacillus velezensis|Bacillus]
AN6_GM000381	100	7.7e-261	ANF35272.1	sensor histidine kinase [Bacillus velezensis|Bacillus amyloliquefaciens|Bacillus vallismortis|Bacillus sp. HNA3]
AN6_GM000382	100	7.4e-16	ANF35273.1	hypothetical protein BCBMB205_03680 [Bacillus velezensis]
AN6_GM000383	100	9.4e-193	WP_007410270.1	MULTISPECIES: tetratricopeptide repeat protein [Bacillus velezensis AS43.3|Bacillus velezensis TrigoCor1448|Bacillus sp. Pc3|Bacillus|Bacillus amyloliquefaciens KHG19|Bacillus subtilis]
AN6_GM000384	100	7.3e-25	QBK09961.1	hypothetical protein EYB46_08305 [Bacillus sp. HNA3|Bacillus velezensis]
AN6_GM000385	100	4.6e-255	WP_007609394.1	MULTISPECIES: aspartate kinase [Bacillus amyloliquefaciens|Bacillus velezensis|Bacillus]
AN6_GM000386	100	6.2e-152	ANF35279.1	iron ABC transporter permease [Bacillus velezensis]
AN6_GM000387	100	1.1e-165	WP_014416905.1	MULTISPECIES: iron chelate uptake ABC transporter family permease subunit [Bacillus velezensis SQR9|Mycobacteroides abscessus subsp. massiliense|Bacillus|Bacillus sp. LJBV19|Bacillus velezensis AS43.3|Bacillus amyloliquefaciens Y2]
AN6_GM000388	100	2.0e-135	WP_007609404.1	MULTISPECIES: ABC transporter ATP-binding protein [Bacillus|Bacillus velezensis|Bacillus amyloliquefaciens]
AN6_GM000389	100	6.9e-173	WP_003156329.1	MULTISPECIES: siderophore ABC transporter substrate-binding protein [Bacillus amyloliquefaciens LFB112|Bacillus subtilis|Bacillus amyloliquefaciens IT-45|Bacillus velezensis SQR9|Bacillus|Streptococcus pneumoniae]
AN6_GM000390	99.8	2.0e-248	WP_045555063.1	MULTISPECIES: multidrug efflux MFS transporter [Bacillus amyloliquefaciens|Bacillus|Bacillus velezensis]
AN6_GM000391	100	8.6e-154	WP_032872887.1	MULTISPECIES: TetR/AcrR family transcriptional regulator [Bacillus|Bacillus velezensis|Bacillus amyloliquefaciens]
AN6_GM000392	98.8	2.6e-135	AFJ60456.1	nitro/flavin reductase [Bacillus amyloliquefaciens Y2]
AN6_GM000393	100	5.3e-44	WP_032872892.1	MULTISPECIES: antibiotic biosynthesis monooxygenase [Bacillus subtilis|Bacillus|Bacillus velezensis]
AN6_GM000394	100	4.4e-52	WP_032872895.1	MULTISPECIES: helix-turn-helix transcriptional regulator [Bacillus amyloliquefaciens|Bacillus velezensis|Bacillus]
AN6_GM000395	97.5	1.0e-268	AFJ60459.1	GntR family transcriptional regulator / MocR family aminotransferase [Bacillus amyloliquefaciens Y2]
AN6_GM000396	100	3.0e-243	WP_032872899.1	MULTISPECIES: 4-aminobutyrate--2-oxoglutarate transaminase [Bacillus|Bacillus velezensis|Bacillus amyloliquefaciens]
AN6_GM000397	100	4.3e-264	ANF35290.1	succinate-semialdehyde dehydrogenase [Bacillus velezensis]
AN6_GM000398	100	1.5e-14	ANF35291.1	hypothetical protein BCBMB205_03860 [Bacillus sp. 5B6|Bacillus velezensis]
AN6_GM000399	100	2.0e-147	WP_003156317.1	MULTISPECIES: GRP family sugar transporter [Bacillus velezensis FZB42|Bacillus velezensis AS43.3|Mycobacteroides abscessus subsp. massiliense|Bacillus|Bacillus sp. LJBV19|Streptococcus pneumoniae]
AN6_GM000400	100	1.6e-143	WP_007609424.1	MULTISPECIES: glucose 1-dehydrogenase [Bacillus amyloliquefaciens Y2|Bacillus|Mycobacteroides abscessus subsp. massiliense|Bacillus velezensis SQR9|Bacillus subtilis|Bacillus sp. BH072]
AN6_GM000401	100	7.7e-101	WP_007410287.1	MULTISPECIES: DUF1775 domain-containing protein [Bacillus sp. BH072|Bacillus|Mycobacteroides abscessus subsp. massiliense|Bacillus amyloliquefaciens Y2|Bacillus velezensis AS43.3|Bacillus subtilis]
AN6_GM000402	99.3	0.0e+00	QAR55466.1	copper transport protein [Bacillus velezensis]
AN6_GM000403	99.6	2.2e-127	AFJ60467.1	Glycerol-3-phosphate regulon repressor [Bacillus amyloliquefaciens Y2]
AN6_GM000404	100	3.4e-40	WP_007609433.1	MULTISPECIES: hypothetical protein [Bacillus velezensis|Bacteria|Bacillus amyloliquefaciens]
AN6_GM000405	100	2.9e-255	WP_014720723.1	MULTISPECIES: PTS mannitol transporter subunit IICB [Bacillus velezensis FZB42|Bacillus|Bacillus velezensis|Bacillus sp. LJBV19|Bacillus amyloliquefaciens Y2|Bacillus amyloliquefaciens UMAF6614]
AN6_GM000406	98.1	5.4e-78	EIF11949.1	PTS mannitol-specific enzyme IIA component [Bacillus sp. 5B6]
AN6_GM000407	100	1.7e-210	WP_032872904.1	MULTISPECIES: mannitol-1-phosphate 5-dehydrogenase [Bacillus velezensis|Bacillus|Bacillus amyloliquefaciens]
AN6_GM000408	100	7.2e-66	WP_032872906.1	MULTISPECIES: beta-hydroxyacyl-ACP dehydratase [Bacillus amyloliquefaciens|Bacillus|Bacillus velezensis]
AN6_GM000409	100	2.0e-19	WP_003156294.1	MULTISPECIES: hypothetical protein [Bacillus amyloliquefaciens IT-45|Streptococcus pneumoniae|Bacillus|Mycobacteroides abscessus subsp. massiliense|Bacillus sp. LJBV19|Bacillus velezensis AS43.3]
AN6_GM000410	100	8.1e-137	WP_032872909.1	MULTISPECIES: HAD family phosphatase [Bacillus amyloliquefaciens|Bacillus|Bacillus velezensis]
AN6_GM000411	100	5.2e-139	WP_032872912.1	MULTISPECIES: LamB/YcsF family protein [Bacillus velezensis|Bacillus|Bacillus amyloliquefaciens]
AN6_GM000412	99.8	2.1e-217	EIF11956.1	Natural resistance-associated macrophage protein [Bacillus sp. 5B6]
AN6_GM000413	100	2.3e-150	WP_032872915.1	MULTISPECIES: putative hydro-lyase [Bacillus amyloliquefaciens|Bacillus velezensis|Bacillus]
AN6_GM000414	99.2	4.0e-136	EIF11958.1	KipI [Bacillus sp. 5B6]
AN6_GM000415	100	1.2e-188	AIU80570.1	KipI antagonist [Mycobacteroides abscessus subsp. massiliense|Bacillus amyloliquefaciens|Bacillus velezensis|Bacillus amyloliquefaciens EGD-AQ14|Bacillus vallismortis|Bacillus sp. BH072|Bacillus velezensis YAU B9601-Y2|Bacillus velezensis NAU-B3|Bacillus amyloliquefaciens EBL11|Bacillus velezensis UCMB5113|Bacillus amyloliquefaciens KHG19]
AN6_GM000416	100	1.9e-136	SDK25240.1	transcriptional regulator, IclR family [Bacillus velezensis]
AN6_GM000417	100	1.5e-115	WP_032872923.1	MULTISPECIES: spore gernimation protein [Bacillus amyloliquefaciens|Bacillus|Bacillus velezensis]
AN6_GM000418	100	4.7e-33	WP_003156283.1	MULTISPECIES: YczI family protein [Bacillus velezensis FZB42|Bacillus sp. LJBV19|Bacillus|Mycobacteroides abscessus subsp. massiliense|Streptococcus pneumoniae|Bacillus amyloliquefaciens Y2]
AN6_GM000419	100	3.3e-55	WP_003156282.1	MULTISPECIES: antibiotic biosynthesis monooxygenase [Bacillus amyloliquefaciens IT-45|Bacillus velezensis FZB42|Bacillus amyloliquefaciens CC178|Bacillus velezensis AS43.3|Bacillus|Streptococcus pneumoniae]
AN6_GM000420	100	0.0e+00	WP_032872925.1	MULTISPECIES: penicillin-binding transpeptidase domain-containing protein [Bacillus amyloliquefaciens|Bacillus velezensis|Bacillus]
AN6_GM000421	100	2.5e-172	WP_014416927.1	MULTISPECIES: aldo/keto reductase family oxidoreductase [Bacillus velezensis|Bacillus|Bacillus amyloliquefaciens Y2|Bacillus amyloliquefaciens UMAF6614|Bacillus velezensis AS43.3|Bacillus sp. BH072]
AN6_GM000422	100	0.0e+00	WP_032872927.1	MULTISPECIES: BglG family transcription antiterminator [Bacillus amyloliquefaciens|Bacillus|Bacillus velezensis]
AN6_GM000423	100	2.2e-290	WP_032872929.1	MULTISPECIES: acyl--CoA ligase [Bacillus velezensis|Bacillus|Bacillus amyloliquefaciens]
AN6_GM000424	90.6	9.2e-09	AGZ55124.1	hypothetical protein U471_04100 [Bacillus amyloliquefaciens CC178]
AN6_GM000425	100	2.2e-165	EIF11968.1	short chain dehydrogenase [Bacillus sp. 5B6]
AN6_GM000426	100	6.1e-96	WP_032872931.1	MULTISPECIES: D-lyxose/D-mannose family sugar isomerase [Bacillus velezensis|Bacillus|Bacillus amyloliquefaciens]
AN6_GM000427	99.5	2.0e-117	WP_032872933.1	MULTISPECIES: GNAT family N-acetyltransferase [Bacillus amyloliquefaciens|Bacillus velezensis|Bacillus]
AN6_GM000428	100	4.5e-76	WP_003156270.1	MULTISPECIES: pyridoxamine 5'-phosphate oxidase family protein [Streptococcus pneumoniae|Bacillus sp. LJBV19|Bacillus|Mycobacteroides abscessus subsp. massiliense|Bacillus amyloliquefaciens Y2|Bacillus velezensis FZB42]
AN6_GM000429	100	8.8e-137	WP_032872935.1	MULTISPECIES: DUF2837 family protein [Bacillus amyloliquefaciens|Bacillus|Bacillus velezensis]
AN6_GM000430	100	2.0e-46	WP_003156265.1	MULTISPECIES: DUF3817 domain-containing protein [Bacillus amyloliquefaciens IT-45|Bacillus amyloliquefaciens LFB112|Streptococcus pneumoniae|Bacillus velezensis TrigoCor1448|Bacillus|Bacillus velezensis AS43.3]
AN6_GM000431	100	2.8e-73	WP_003156263.1	MULTISPECIES: Lrp/AsnC family transcriptional regulator [Bacillus amyloliquefaciens XH7|Bacillus sp. LJBV19|Bacillus|Bacillus amyloliquefaciens LL3|Bacillus amyloliquefaciens TA208|Streptococcus pneumoniae]
AN6_GM000432	100	0.0e+00	QAR55495.1	DNA topoisomerase III [Bacillus velezensis]
AN6_GM000433	100	1.9e-200	WP_032872937.1	MULTISPECIES: hypothetical protein [Bacillus amyloliquefaciens|Bacillus|Bacillus velezensis]
AN6_GM000434	100	8.9e-148	WP_032872939.1	MULTISPECIES: diguanylate cyclase [Bacillus|Bacillus velezensis|Bacillus velezensis SQR9|Bacillus subtilis]
AN6_GM000435	100	0.0e+00	ANF35329.1	hypothetical protein BCBMB205_04240 [Bacillus velezensis]
AN6_GM000436	100	7.6e-236	WP_032872943.1	MULTISPECIES: glycosyltransferase family 2 protein [Bacillus velezensis|Bacillus|Bacillus amyloliquefaciens]
AN6_GM000437	100	0.0e+00	SDK25879.1	cellulose synthase subunit [Bacillus velezensis]
AN6_GM000438	99.5	0.0e+00	EIF11981.1	hypothetical protein MY7_0268 [Bacillus sp. 5B6]
AN6_GM000439	100	3.1e-18	ANF35333.1	hypothetical protein BCBMB205_04280 [Bacillus velezensis]
AN6_GM000440	100	3.0e-60	WP_130571592.1	NUDIX hydrolase [Bacillus velezensis]
AN6_GM000441	100	0.0e+00	WP_014304370.1	MULTISPECIES: pyruvate oxidase [Mycobacteroides abscessus subsp. massiliense|Bacillus velezensis|Bacillus|Bacillus velezensis TrigoCor1448|Bacillus amyloliquefaciens IT-45|Bacillus amyloliquefaciens]
AN6_GM000442	100	2.1e-17	ARB32192.1	hypothetical protein BAJT_02300 [Bacillus vallismortis|Bacillus velezensis]
AN6_GM000443	100	4.7e-35	WP_205067859.1	peptidoglycan-binding protein [Bacteroides uniformis]
AN6_GM000444	100	2.6e-87	WP_032872951.1	MULTISPECIES: hypothetical protein [Bacillus amyloliquefaciens|Bacillus velezensis|Bacillus]
AN6_GM000445	100	1.0e-70	WP_049589365.1	MULTISPECIES: hypothetical protein [Bacillus amyloliquefaciens|Bacillus velezensis|Bacteria]
AN6_GM000446	100	5.8e-211	WP_032872953.1	MULTISPECIES: tetratricopeptide repeat protein [Bacillus velezensis|Bacillus|Bacillus amyloliquefaciens]
AN6_GM000447	100	8.5e-13	ANF35341.1	hypothetical protein BCBMB205_04360 [Bacillus velezensis]
AN6_GM000448	100	5.1e-30	WP_161935775.1	hypothetical protein [Bacillus velezensis]
AN6_GM000449	100	3.7e-32	WP_032872955.1	MULTISPECIES: hypothetical protein [Bacillus amyloliquefaciens|Bacillus sp. LUNF1|Bacillus velezensis|Bacillus vallismortis|Bacillus]
AN6_GM000450	100	5.6e-20	ANF35343.1	hypothetical protein BCBMB205_04380 [Bacillus velezensis]
AN6_GM000451	100	1.1e-20	ANF35344.1	hypothetical protein BCBMB205_04390 [Bacillus vallismortis|Bacillus amyloliquefaciens|Bacillus velezensis|Bacillus sp. HNA3]
AN6_GM000452	100	3.3e-78	WP_032872960.1	MULTISPECIES: hypothetical protein [Bacillus velezensis|Bacillus|Bacillus amyloliquefaciens]
AN6_GM000453	100	2.3e-99	WP_171006740.1	MULTISPECIES: hypothetical protein [Bacillus|Bacillus velezensis]
AN6_GM000454	97.2	3.0e-51	AFJ60509.1	hypothetical protein MUS_0432 [Bacillus amyloliquefaciens Y2]
AN6_GM000455	100	2.7e-225	ANF35349.1	manganese transporter [Bacillus amyloliquefaciens|Bacillus velezensis|Bacillus vallismortis]
AN6_GM000456	91.9	6.8e-37	AJK64221.1	hypothetical protein KHU1_0251 [Bacillus amyloliquefaciens KHG19]
AN6_GM000457	100	3.3e-37	ANS37278.1	hypothetical protein A5891_02325 [Bacillus amyloliquefaciens|Bacillus velezensis]
AN6_GM000458	100	6.0e-29	WP_007410204.1	MULTISPECIES: DUF2188 domain-containing protein [Bacillus|Bacillus velezensis AS43.3|Bacillus velezensis FZB42|Bacillus amyloliquefaciens CC178|Bacillus amyloliquefaciens LFB112|Bacillus amyloliquefaciens IT-45]
AN6_GM000459	100	1.4e-71	WP_032872965.1	MULTISPECIES: DUF5360 family protein [Bacillus subtilis|Bacillus|Bacillus velezensis SQR9|Bacillus velezensis]
AN6_GM000460	100	3.5e-53	WP_007609539.1	MULTISPECIES: multidrug efflux SMR transporter [Bacillus velezensis|Bacillus|Bacillus amyloliquefaciens]
AN6_GM000461	99.6	9.1e-142	WP_032872967.1	MULTISPECIES: EcsC family protein [Bacillus amyloliquefaciens|Bacillus velezensis|Bacillus]
AN6_GM000463	100	9.7e-58	WP_082998996.1	cupin domain-containing protein [Bacillus velezensis]
AN6_GM000464	100	1.6e-61	WP_032872968.1	MULTISPECIES: DUF4937 domain-containing protein [Bacillus amyloliquefaciens|Bacillus|Bacillus velezensis]
AN6_GM000465	100	2.3e-153	WP_014416954.1	MULTISPECIES: manganese catalase family protein [Bacillus amyloliquefaciens Y2|Bacillus sp. LJBV19|Bacillus|Mycobacteroides abscessus subsp. massiliense|Bacillus velezensis SQR9|Bacillus subtilis]
AN6_GM000466	100	8.1e-199	WP_032872970.1	MULTISPECIES: TRAP transporter substrate-binding protein [Bacillus amyloliquefaciens|Bacillus|Bacillus velezensis]
AN6_GM000467	100	1.5e-300	WP_032872971.1	MULTISPECIES: sensor histidine kinase [Bacillus amyloliquefaciens|Bacillus velezensis|Bacillus]
AN6_GM000468	100	2.9e-117	WP_003156219.1	MULTISPECIES: response regulator [Bacillus velezensis FZB42|Bacillus amyloliquefaciens Y2|Streptococcus pneumoniae|Bacillus|Mycobacteroides abscessus subsp. massiliense|Bacillus sp. LJBV19]
AN6_GM000469	100	5.1e-224	WP_032872974.1	MULTISPECIES: C4-dicarboxylate transporter DctP [Bacillus subtilis|Bacillus velezensis SQR9|Bacillus velezensis|Bacillus]
AN6_GM000470	100	2.4e-179	WP_007410215.1	MULTISPECIES: AI-2E family transporter [Bacillus velezensis FZB42|Bacillus amyloliquefaciens CC178|Mycobacteroides abscessus subsp. massiliense|Bacillus|Bacillus velezensis TrigoCor1448|Bacillus velezensis AS43.3]
AN6_GM000471	100	4.8e-182	ANF35365.1	ABC transporter ATP-binding protein [Bacillus velezensis]
AN6_GM000472	100	8.4e-129	WP_032872978.1	MULTISPECIES: ABC transporter permease [Bacillus velezensis|Bacillus|Bacillus amyloliquefaciens]
AN6_GM000473	99.1	1.2e-51	WP_032872980.1	MULTISPECIES: hypothetical protein [Bacillus|Bacillus velezensis SQR9|Bacillus velezensis|Bacillus subtilis]
AN6_GM000474	100	5.0e-207	WP_032872982.1	MULTISPECIES: acyl-CoA/acyl-ACP dehydrogenase [Bacillus amyloliquefaciens|Bacillus|Bacillus velezensis]
AN6_GM000475	100	1.4e-16	OWP59929.1	hypothetical protein CEA92_07155 [Bacillus velezensis]
AN6_GM000476	100	1.9e-23	WP_032872984.1	MULTISPECIES: Fur-regulated basic protein FbpA [Bacillus velezensis SQR9|Bacillus velezensis|Bacillus|Bacillus subtilis]
AN6_GM000477	100	1.8e-18	ANF35371.1	hypothetical protein BCBMB205_04660 [Bacillus velezensis]
AN6_GM000478	100	3.4e-158	WP_032872987.1	MULTISPECIES: cation transporter [Bacillus amyloliquefaciens|Bacillus velezensis|Bacillus]
AN6_GM000479	100	2.3e-59	AFJ60532.1	thioredoxin 1 [Bacillus amyloliquefaciens Y2]
AN6_GM000480	100	1.0e-201	WP_032872989.1	MULTISPECIES: D-alanine--D-alanine ligase [Bacillus amyloliquefaciens|Bacillus|Bacillus velezensis]
AN6_GM000481	100	2.7e-252	ANF35375.1	UDP-N-acetylmuramoyl-tripeptide--D-alanyl-D-alanine ligase [Bacillus velezensis]
AN6_GM000482	100	5.1e-11	ANF35376.1	hypothetical protein BCBMB205_04710 [Bacillus velezensis]
AN6_GM000483	100	1.5e-253	AHZ14480.1	ATP-dependent RNA helicase DeaD [Bacillus velezensis|Bacillus velezensis SQR9]
AN6_GM000484	99	8.3e-111	EIF12028.1	Bacterial membrane flanked domain-containing protein [Bacillus sp. 5B6]
AN6_GM000485	100	2.8e-266	WP_032872995.1	MULTISPECIES: PH domain-containing protein [Bacillus|Bacillus amyloliquefaciens|Bacillus velezensis]
AN6_GM000486	100	4.5e-106	WP_032872997.1	MULTISPECIES: rhomboid family intramembrane serine protease [Bacillus amyloliquefaciens|Bacillus|Bacillus velezensis]
AN6_GM000487	100	2.8e-58	WP_007609580.1	MULTISPECIES: holo-ACP synthase [Bacillus subtilis|Bacillus|Bacillus velezensis|Bacillus velezensis SQR9]
AN6_GM000488	100	6.6e-182	WP_032872999.1	MULTISPECIES: outer membrane lipoprotein carrier protein LolA [Bacillus amyloliquefaciens|Bacillus velezensis|Bacillus]
AN6_GM000489	100	7.0e-220	WP_032873001.1	MULTISPECIES: alanine racemase [Bacillus amyloliquefaciens|Bacillus|Bacillus velezensis]
AN6_GM000490	98.9	7.0e-41	WP_003156188.1	MULTISPECIES: type II toxin-antitoxin system antitoxin EndoAI [Mycobacteroides abscessus subsp. massiliense|Bacillus|Bacillus sp. LJBV19|Streptococcus pneumoniae|Bacillus velezensis FZB42|Bacillus amyloliquefaciens TA208]
AN6_GM000491	99.1	3.6e-55	WP_003156187.1	MULTISPECIES: type II toxin-antitoxin system endoribonuclease NdoA [Streptococcus pneumoniae|Bacillus sp. LJBV19|Mycobacteroides abscessus subsp. massiliense|Bacillus sp. BSC154|Bacillus subtilis subsp. subtilis str. 168|Bacillus sp. J5TS4|Bacillus inaquosorum KCTC 13429|Bacillus cereus|Bacillus subtilis BEST7613|Bacillaceae|Bacillus subtilis]
AN6_GM000492	100	5.8e-144	WP_003156182.1	MULTISPECIES: STAS domain-containing protein [Bacillus velezensis FZB42|Streptococcus pneumoniae|Bacillus sp. LJBV19|Bacillus|Mycobacteroides abscessus subsp. massiliense|Bacillus amyloliquefaciens Y2]
AN6_GM000493	99.2	7.6e-56	WP_003156180.1	MULTISPECIES: RsbT antagonist protein RsbS [Bacillus velezensis FZB42|Bacillus amyloliquefaciens TA208|Bacillus sp. EKM213B|Bacillus|Streptococcus pneumoniae|Bacillus sp. RHFS18]
AN6_GM000494	100	8.1e-67	WP_003156178.1	MULTISPECIES: anti-sigma regulatory factor [Bacillus velezensis AS43.3|Streptococcus pneumoniae|Bacillus sp. LJBV19|Mycobacteroides abscessus subsp. massiliense|Bacillus|Bacillus velezensis FZB42]
AN6_GM000495	99.7	1.4e-187	WP_007609589.1	MULTISPECIES: PP2C family protein-serine/threonine phosphatase [Bacillus sp. RHF6|Bacillus amyloliquefaciens Y2|Bacillus sp. LJBV19|Bacillus velezensis|Mycobacteroides abscessus subsp. massiliense|Bacillus]
AN6_GM000496	100	4.6e-52	WP_003156176.1	MULTISPECIES: anti-sigma factor antagonist RsbV [Mycobacteroides abscessus subsp. massiliense|Bacillus|Bacillus sp. LJBV19|Streptococcus pneumoniae|Bacillus amyloliquefaciens Y2|Bacillus velezensis FZB42]
AN6_GM000497	100	1.1e-83	WP_007609591.1	MULTISPECIES: anti-sigma B factor RsbW [Bacillus velezensis AS43.3|Bacillus sp. LJBV19|Bacillus|Mycobacteroides abscessus subsp. massiliense|Bacillus amyloliquefaciens CC178|Bacillus velezensis FZB42]
AN6_GM000498	100	3.1e-139	WP_032873003.1	MULTISPECIES: RNA polymerase sigma factor SigB [Bacillus|Bacillus velezensis|Bacillus amyloliquefaciens]
AN6_GM000499	100	9.8e-109	WP_007410234.1	MULTISPECIES: SpoIIE family protein phosphatase [Bacillus amyloliquefaciens Y2|Bacillus velezensis AS43.3|Bacillus|Mycobacteroides abscessus subsp. massiliense|Bacillus sp. LJBV19|Bacillus velezensis TrigoCor1448]
AN6_GM000500	100	0.0e+00	WP_032873005.1	MULTISPECIES: RNA-binding transcriptional accessory protein [Bacillus amyloliquefaciens|Bacillus|Bacillus velezensis]
AN6_GM000501	100	3.8e-14	WP_003156164.1	MULTISPECIES: cortex morphogenetic protein CmpA [Bacillus velezensis FZB42|Bacillus amyloliquefaciens TA208|Bacillus sp. LJBV19|Mycobacteroides abscessus subsp. massiliense|Bacillus|Streptococcus pneumoniae]
AN6_GM000502	98.2	1.3e-90	AFJ60554.1	SprT-like protein [Bacillus amyloliquefaciens Y2]
AN6_GM000503	100	3.5e-143	WP_032873007.1	MULTISPECIES: hypothetical protein [Bacillus amyloliquefaciens|Bacillus velezensis|Bacillus]
AN6_GM000504	100	1.5e-286	WP_032873009.1	MULTISPECIES: ATP-binding protein [Streptococcus pneumoniae|Bacillus|Bacillus velezensis|Bacillus amyloliquefaciens]
AN6_GM000505	98.7	2.7e-33	ANF35399.1	hypothetical protein BCBMB205_04940 [Bacillus sp. HNA3|Bacillus velezensis|Bacillus amyloliquefaciens]
AN6_GM000506	100	2.5e-92	WP_032873014.1	MULTISPECIES: hypothetical protein [Bacillus subtilis|Bacillus|Bacillus velezensis|Bacillus velezensis SQR9]
AN6_GM000507	100	0.0e+00	WP_032873017.1	MULTISPECIES: ribonuclease YeeF family protein [Bacillus subtilis|Bacillus|Bacillus velezensis SQR9|Bacillus velezensis]
AN6_GM000508	100	3.3e-18	WP_032873019.1	MULTISPECIES: hypothetical protein [Bacillus|Bacillus velezensis|Bacillus amyloliquefaciens]
AN6_GM000509	100	3.3e-256	WP_032873021.1	MULTISPECIES: MFS transporter [Bacillus velezensis SQR9|Bacillus velezensis|Bacillus]
AN6_GM000510	100	3.0e-48	WP_098081042.1	MarR family transcriptional regulator [Bacillus velezensis]
AN6_GM000511	100	3.9e-72	ANS37327.1	hypothetical protein A5891_02615 [Bacillus velezensis|Bacillus amyloliquefaciens]
AN6_GM000512	100	3.6e-73	WP_032873026.1	MULTISPECIES: MaoC family dehydratase [Bacillus velezensis|Bacillus|Bacillus amyloliquefaciens]
AN6_GM000513	100	2.1e-63	SDK28444.1	Predicted DNA-binding protein, MmcQ/YjbR family [Bacillus velezensis|Bacillus amyloliquefaciens]
AN6_GM000514	100	4.2e-29	ANF35407.1	recombination factor protein RarA [Bacillus velezensis]
AN6_GM000515	100	4.4e-74	WP_015239220.1	MULTISPECIES: Rrf2 family transcriptional regulator [Bacillus subtilis|Bacillus amyloliquefaciens|Bacillus velezensis AS43.3|Bacillus|Bacillus velezensis]
AN6_GM000516	99.5	5.9e-112	WP_014416975.1	MULTISPECIES: NAD(P)-dependent oxidoreductase [Bacillus amyloliquefaciens Y2|Bacillus|Bacillus velezensis|Bacillus velezensis SQR9|Bacillus sp. BH072]
AN6_GM000518	100	7.5e-208	ANF35410.1	fatty acid desaturase [Bacillus velezensis]
AN6_GM000519	97.7	2.6e-14	AGZ55217.1	hypothetical protein U471_05050 [Bacillus amyloliquefaciens|Bacillus velezensis|Bacillus amyloliquefaciens CC178]
AN6_GM000520	100	1.5e-29	WP_003156143.1	MULTISPECIES: cold shock protein CspC [Bacillus sp. LJBV19|Bacillus|Bacillus velezensis AS43.3|Bacillus amyloliquefaciens Y2|Bacillus velezensis FZB42|Bacillus amyloliquefaciens IT-45]
AN6_GM000521	100	6.9e-81	APQ50220.1	transcription factor YdeB [Bacillus vallismortis|Bacillus amyloliquefaciens|Bacillus velezensis]
AN6_GM000522	100	3.9e-38	WP_014416981.1	MULTISPECIES: metal-sensitive transcriptional regulator [Bacillus velezensis|Mycobacteroides abscessus subsp. massiliense|Bacillus|Bacillus sp. BH072]
AN6_GM000523	100	5.7e-83	WP_032873032.1	MULTISPECIES: DsrE/DsrF/DrsH-like family protein [Bacillus amyloliquefaciens|Bacillus|Bacillus velezensis]
AN6_GM000524	100	7.2e-62	WP_014416982.1	MULTISPECIES: rhodanese-like domain-containing protein [Bacillus|Bacillus velezensis|Bacillus sp. BH072|Bacillus amyloliquefaciens]
AN6_GM000525	100	2.1e-91	ANF35417.1	hypothetical protein BCBMB205_05120 [Bacillus velezensis]
AN6_GM000526	100	2.0e-216	WP_032873036.1	MULTISPECIES: MBL fold metallo-hydrolase [Bacillus velezensis|Bacillus|Bacillus amyloliquefaciens]
AN6_GM000527	100	6.6e-37	AFJ60575.1	SirA-like protein [Bacillus amyloliquefaciens Y2]
AN6_GM000528	98.9	6.7e-140	AFJ60576.1	conserved hypothetical protein YrkJ [Bacillus amyloliquefaciens Y2]
AN6_GM000529	100	1.4e-124	WP_032873039.1	MULTISPECIES: amino acid racemase [Bacillus amyloliquefaciens|Bacillus velezensis|Bacillus]
AN6_GM000530	100	1.6e-105	WP_032873041.1	MULTISPECIES: DUF2812 domain-containing protein [Bacillus amyloliquefaciens|Bacillus|Bacillus velezensis]
AN6_GM000531	100	1.9e-50	WP_012116900.1	MULTISPECIES: helix-turn-helix transcriptional regulator [Bacillus subtilis|Bacillus amyloliquefaciens CC178|Bacillus velezensis FZB42|Bacillus velezensis|Bacillus]
AN6_GM000532	99.7	7.2e-189	AFJ60580.1	patatin-like phospholipase [Bacillus amyloliquefaciens Y2]
AN6_GM000533	99.4	2.1e-82	WP_007609648.1	MULTISPECIES: DinB family protein [Bacillus velezensis|Bacillus|Bacillus subtilis]
AN6_GM000534	100	6.9e-65	WP_017419204.1	MULTISPECIES: cupin domain-containing protein [Bacillus amyloliquefaciens|Bacillus velezensis|Bacillus]
AN6_GM000535	100	2.2e-24	WP_032873045.1	MULTISPECIES: hypothetical protein [Bacillus velezensis SQR9|Bacillus velezensis|Bacillus]
AN6_GM000536	100	1.8e-264	WP_032873047.1	MULTISPECIES: FAD-binding oxidoreductase [Bacillus velezensis|Bacillus|Bacillus amyloliquefaciens]
AN6_GM000537	88.1	7.5e-34	RUS03240.1	Lactoylglutathione lyase [Mycobacteroides abscessus subsp. massiliense|Bacillus velezensis]
AN6_GM000538	100	9.0e-159	WP_032873049.1	MULTISPECIES: cation transporter [Bacillus amyloliquefaciens|Bacillus|Bacillus velezensis]
AN6_GM000539	100	3.6e-199	WP_032873051.1	MULTISPECIES: NAD(P)/FAD-dependent oxidoreductase [Bacillus|Bacillus velezensis|Bacillus amyloliquefaciens]
AN6_GM000540	99.6	5.7e-124	CDH94274.1	hypothetical protein BAPNAU_0493 [Bacillus velezensis NAU-B3]
AN6_GM000541	100	8.2e-90	WP_044802987.1	cupin domain-containing protein [Bacillus amyloliquefaciens|Bacillus velezensis]
AN6_GM000542	100	1.5e-91	ANF35435.1	hypothetical protein BCBMB205_05300 [Bacillus velezensis]
AN6_GM000543	92	1.3e-43	CCG48507.1	dihydrodipicolinate synthase [Bacillus velezensis YAU B9601-Y2]
AN6_GM000544	100	3.1e-30	ARZ56857.1	dihydrodipicolinate synthase [Bacillus velezensis]
AN6_GM000545	100	2.4e-40	ARB32277.1	hypothetical protein BAJT_02825 [Bacillus vallismortis|Bacillus velezensis|Bacillus sp. HNA3]
AN6_GM000546	100	4.0e-27	WP_108017287.1	MULTISPECIES: hypothetical protein [Bacillus velezensis|Bacillus]
AN6_GM000547	100	4.0e-198	WP_032873058.1	MULTISPECIES: Cfr family 23S rRNA (adenine(2503)-C(8))-methyltransferase [Bacillus amyloliquefaciens|Bacillus|Bacillus velezensis]
AN6_GM000548	100	1.4e-34	ANF35438.1	hypothetical protein BCBMB205_05360 [Bacillus velezensis]
AN6_GM000549	100	1.0e-168	WP_032873063.1	MULTISPECIES: arsenic resistance protein [Bacillus amyloliquefaciens|Bacillus|Bacillus velezensis]
AN6_GM000550	100	2.7e-188	WP_032873065.1	MULTISPECIES: NAD(P)-dependent alcohol dehydrogenase [Bacillus amyloliquefaciens|Bacillus|Bacillus velezensis]
AN6_GM000551	100	1.0e-64	WP_032873067.1	MULTISPECIES: MerR family transcriptional regulator [Bacillus amyloliquefaciens|Bacillus velezensis|Bacillus]
AN6_GM000552	98	1.8e-19	ANF35443.1	hypothetical protein BCBMB205_05410 [Bacillus velezensis]
AN6_GM000553	100	2.9e-227	WP_032873069.1	MULTISPECIES: Na+/H+ antiporter NhaC family protein [Bacillus amyloliquefaciens|Bacillus|Bacillus velezensis]
AN6_GM000554	100	3.2e-264	WP_032873071.1	MULTISPECIES: PLP-dependent aminotransferase family protein [Bacillus|Bacillus velezensis|Bacillus amyloliquefaciens]
AN6_GM000555	100	4.0e-113	WP_007609692.1	MULTISPECIES: FMN-binding negative transcriptional regulator [Bacillus velezensis|Bacillus|Bacillus amyloliquefaciens]
AN6_GM000556	100	5.8e-56	WP_032873073.1	MULTISPECIES: hypothetical protein [Bacillus velezensis|Bacillus|Bacillus vallismortis|Bacillus sp. LUNF1]
AN6_GM000557	100	4.8e-11	ANF35448.1	hypothetical protein BCBMB205_05460 [Bacillus velezensis]
AN6_GM000558	100	3.7e-200	WP_032873076.1	MULTISPECIES: MFS transporter [Bacillus velezensis|Bacillus|Bacillus amyloliquefaciens]
AN6_GM000559	100	2.1e-103	WP_012116930.1	MULTISPECIES: TetR/AcrR family transcriptional regulator [Bacillus sp. Pc3|Bacillus velezensis|Bacillus vallismortis|Bacillus|Bacillus subtilis|Bacillus amyloliquefaciens CC178]
AN6_GM000560	100	4.9e-157	WP_032873078.1	MULTISPECIES: DMT family transporter [Bacillus|Bacillus velezensis|Bacillus amyloliquefaciens]
AN6_GM000561	98.5	1.4e-273	AFJ60622.1	GntR family transcriptional regulator / MocR family aminotransferase [Bacillus amyloliquefaciens Y2]
AN6_GM000562	100	7.4e-49	WP_014417026.1	MULTISPECIES: spore coat protein [Bacillus sp. Pc3|Bacillus|Mycobacteroides abscessus subsp. massiliense|Bacillus velezensis|Bacillus amyloliquefaciens Y2|Bacillus sp. BH072]
AN6_GM000563	100	3.2e-24	WP_029974162.1	MULTISPECIES: hypothetical protein [Mycobacteroides abscessus subsp. massiliense|Bacillus velezensis|Bacillus|Bacillus amyloliquefaciens]
AN6_GM000564	100	1.8e-220	WP_014417028.1	MULTISPECIES: glutathione-dependent formaldehyde dehydrogenase [Bacillus sp. Pc3|Bacillus|Bacillus velezensis|Bacillus amyloliquefaciens Y2|Bacillus sp. BH072]
AN6_GM000565	100	4.8e-51	WP_032873082.1	MULTISPECIES: spore coat protein [Bacillus|Bacillus velezensis|Bacillus amyloliquefaciens]
AN6_GM000566	100	5.9e-36	WP_032873084.1	MULTISPECIES: hypothetical protein [Bacillus velezensis SQR9|Bacillus velezensis|Bacillus|Bacillus subtilis]
AN6_GM000568	100	1.7e-16	ANF35458.1	hypothetical protein BCBMB205_05560 [Bacillus velezensis]
AN6_GM000569	100	1.1e-218	SDK30150.1	histidine kinase [Bacillus velezensis]
AN6_GM000570	100	4.7e-109	WP_032873088.1	MULTISPECIES: response regulator transcription factor [Bacillus amyloliquefaciens|Bacillus|Bacillus velezensis]
AN6_GM000571	100	0.0e+00	WP_032873090.1	MULTISPECIES: MMPL family transporter [Bacillus amyloliquefaciens|Bacillus velezensis|Bacillus]
AN6_GM000572	100	1.8e-133	WP_032873092.1	MULTISPECIES: gamma-glutamyl-gamma-aminobutyrate hydrolase family protein [Bacillus velezensis|Bacillus velezensis SQR9|Bacillus|Bacillus subtilis]
AN6_GM000573	100	3.3e-300	WP_032873094.1	MULTISPECIES: ABC-F type ribosomal protection protein [Bacillus|Bacillus velezensis|Bacillus amyloliquefaciens]
AN6_GM000574	100	5.6e-100	WP_032873096.1	MULTISPECIES: GNAT family N-acetyltransferase [Bacillus|Bacillus velezensis|Bacillus amyloliquefaciens]
AN6_GM000575	100	3.2e-142	WP_032873098.1	MULTISPECIES: YitT family protein [Bacillus velezensis|Bacillus|Bacillus amyloliquefaciens]
AN6_GM000576	100	3.2e-201	WP_014304447.1	MULTISPECIES: glycerol dehydrogenase [Bacillus velezensis SQR9|Bacillus velezensis|Bacillus|Streptococcus pneumoniae|Bacillus subtilis|Bacillus amyloliquefaciens IT-45]
AN6_GM000577	100	6.2e-211	WP_032873100.1	MULTISPECIES: Bcr/CflA family efflux MFS transporter [Bacillus amyloliquefaciens|Bacillus|Bacillus velezensis]
AN6_GM000578	100	5.3e-226	WP_032873102.1	MULTISPECIES: beta-ketoacyl-ACP synthase II [acyl-carrier-protein|Bacillus|Bacillus velezensis]
AN6_GM000579	100	6.4e-151	WP_032873104.1	MULTISPECIES: helix-turn-helix domain-containing protein [Bacillus|Bacillus velezensis|Bacillus amyloliquefaciens]
AN6_GM000580	100	4.2e-125	ANF35470.1	membrane protein [Bacillus velezensis]
AN6_GM000581	100	2.7e-82	WP_032873108.1	MULTISPECIES: GNAT family N-acetyltransferase [Bacillus amyloliquefaciens|Bacillus velezensis|Bacillus]
AN6_GM000582	100	2.0e-152	WP_032873110.1	MULTISPECIES: MerR family transcriptional regulator [Bacillus amyloliquefaciens|Bacillus|Bacillus velezensis]
AN6_GM000583	99.7	1.5e-150	WP_032873112.1	MULTISPECIES: DMT family transporter [Bacillus|Bacillus velezensis|Bacillus amyloliquefaciens]
AN6_GM000585	100	4.7e-114	WP_032873114.1	MULTISPECIES: NUDIX hydrolase [Bacillus amyloliquefaciens|Bacillus velezensis|Bacillus]
AN6_GM000586	100	5.3e-147	WP_032873116.1	MULTISPECIES: methyltransferase domain-containing protein [Bacillus amyloliquefaciens|Bacillus|Bacillus velezensis]
AN6_GM000587	100	3.6e-199	WP_032873118.1	MULTISPECIES: tartrate dehydrogenase [Bacillus|Bacillus velezensis|Bacillus amyloliquefaciens]
AN6_GM000588	99.6	3.7e-123	EIF12124.1	FCD domain-containing protein [Bacillus sp. 5B6]
AN6_GM000589	97.5	3.5e-13	AHZ14564.1	hypothetical protein V529_05380 [Bacillus velezensis|Bacillus velezensis SQR9]
AN6_GM000590	100	1.0e-226	WP_032873121.1	MULTISPECIES: UDP-glucosyltransferase [Bacillus|Bacillus velezensis|Bacillus amyloliquefaciens]
AN6_GM000591	100	1.3e-38	WP_032873123.1	MULTISPECIES: hypothetical protein [Bacillus amyloliquefaciens|Bacillus|Bacillus velezensis]
AN6_GM000592	100	9.3e-43	WP_032873126.1	MULTISPECIES: hypothetical protein [Bacillus amyloliquefaciens|Bacillus velezensis|Bacillus]
AN6_GM000593	100	5.8e-266	WP_032873129.1	MULTISPECIES: serine hydrolase [Bacillus velezensis|Bacillus|Bacillus amyloliquefaciens]
AN6_GM000594	100	2.7e-19	WP_007409301.1	MULTISPECIES: hypothetical protein [Bacillus amyloliquefaciens Y2|Bacillus amyloliquefaciens UMAF6614|Mycobacteroides abscessus subsp. massiliense|Bacillus velezensis|Bacillus]
AN6_GM000595	100	6.6e-14	AHZ14570.1	hypothetical protein V529_05440 [Bacillus velezensis SQR9|Bacillus velezensis|Bacillus amyloliquefaciens]
AN6_GM000596	99	2.0e-106	AGZ55304.1	hypothetical protein U471_05940 [Bacillus amyloliquefaciens KHG19|Bacillus amyloliquefaciens CC178|Bacillus amyloliquefaciens|Bacillus velezensis]
AN6_GM000597	100	3.0e-194	WP_032873135.1	MULTISPECIES: MFS transporter [Bacillus velezensis|Bacillus|Bacillus amyloliquefaciens]
AN6_GM000598	100	1.5e-29	ERH51469.1	hypothetical protein O205_13105 [Bacillus velezensis|Bacillus amyloliquefaciens EGD-AQ14]
AN6_GM000599	100	7.5e-132	WP_007409298.1	MULTISPECIES: GntR family transcriptional regulator [Bacillus velezensis FZB42|Bacillus amyloliquefaciens CC178|Bacillus sp. LJBV19|Bacillus velezensis TrigoCor1448|Bacillus|Bacillus velezensis]
AN6_GM000600	100	5.4e-119	WP_032873138.1	MULTISPECIES: FadR family transcriptional regulator [Bacillus amyloliquefaciens|Bacillus velezensis|Bacillus]
AN6_GM000601	100	7.6e-217	EIF12137.1	anion ABC transporter permease [Bacillus sp. 5B6]
AN6_GM000602	100	1.1e-47	WP_032873141.1	MULTISPECIES: multidrug efflux SMR transporter [Bacillus velezensis|Bacillus|Bacillus amyloliquefaciens]
AN6_GM000603	100	2.8e-49	WP_003156023.1	MULTISPECIES: multidrug efflux SMR transporter [Streptococcus pneumoniae|Bacillus|Bacillus amyloliquefaciens Y2|Bacillus velezensis AS43.3|Bacillus velezensis FZB42|Bacillus amyloliquefaciens IT-45]
AN6_GM000604	99.5	2.0e-103	WP_007409294.1	MULTISPECIES: TetR family transcriptional regulator [Bacillus amyloliquefaciens CC178|Bacillus velezensis FZB42|Bacillus amyloliquefaciens Y2|Bacillus velezensis AS43.3|Bacillus|Bacillus sp. LJBV19]
AN6_GM000606	100	8.5e-290	AFJ60667.1	Aspartate-proton symporter [Bacillus amyloliquefaciens Y2]
AN6_GM000607	100	1.4e-164	WP_032873144.1	MULTISPECIES: manganese catalase family protein [Bacillus subtilis|Bacillus velezensis SQR9|Bacillus velezensis|Bacillus]
AN6_GM000608	100	3.4e-85	WP_032873147.1	MULTISPECIES: SRPBCC domain-containing protein [Bacillus|Bacillus velezensis SQR9|Bacillus velezensis|Bacillus subtilis]
AN6_GM000609	100	7.0e-184	WP_032873150.1	MULTISPECIES: acryloyl-CoA reductase [Bacillus|Bacillus velezensis|Bacillus velezensis SQR9|Bacillus subtilis]
AN6_GM000610	100	2.2e-252	WP_032873152.1	MULTISPECIES: sugar porter family MFS transporter [Bacillus subtilis|Bacillus|Bacillus velezensis|Bacillus velezensis SQR9]
AN6_GM000611	100	4.4e-58	AGA22332.1	Hypothetical protein A7A1_1714 [Bacillus amyloliquefaciens|Bacillus zhangzhouensis|Bacillus subtilis subsp. subtilis str. BSP1|Bacillus stratosphericus LAMA 585|Bacillus paralicheniformis|Bacillus sp. FJAT-27231]
AN6_GM000612	100	5.2e-184	WP_032872599.1	MULTISPECIES: thiamine-phosphate kinase [Bacillus amyloliquefaciens|Bacillus velezensis|Bacillus]
AN6_GM000613	99.4	1.0e-84	WP_007408853.1	MULTISPECIES: tRNA (adenosine(37)-N6)-threonylcarbamoyltransferase complex ATPase subunit type 1 TsaE [Bacillus|Bacillus sp. Pc3|Bacillus velezensis AS43.3|Bacillus velezensis FZB42|Bacillus amyloliquefaciens CC178|Bacillus subtilis]
AN6_GM000614	100	1.1e-124	WP_007408854.1	MULTISPECIES: tRNA (adenosine(37)-N6)-threonylcarbamoyltransferase complex dimerization subunit type 1 TsaB [Bacillus velezensis FZB42|Bacillus amyloliquefaciens CC178|Mycobacteroides abscessus subsp. massiliense|Bacillus|Bacillus sp. LJBV19|Bacillus velezensis AS43.3]
AN6_GM000615	100	1.0e-81	WP_003155993.1	MULTISPECIES: ribosomal protein S18-alanine N-acetyltransferase [Bacillus velezensis AS43.3|Bacillus amyloliquefaciens Y2|Bacillus|Mycobacteroides abscessus subsp. massiliense|Streptococcus pneumoniae|Bacillus velezensis FZB42]
AN6_GM000616	100	3.6e-191	WP_020955419.1	MULTISPECIES: tRNA (adenosine(37)-N6)-threonylcarbamoyltransferase complex transferase subunit TsaD [Bacillus|Bacillus velezensis SQR9|Bacillus velezensis|Bacillus amyloliquefaciens UMAF6614|Bacillus subtilis]
AN6_GM000617	100	0.0e+00	WP_032872597.1	MULTISPECIES: ABC-F family ATP-binding cassette domain-containing protein [Bacillus amyloliquefaciens|Bacillus velezensis|Bacillus]
AN6_GM000618	100	5.6e-89	WP_032872595.1	MULTISPECIES: cyclic pyranopterin monophosphate synthase MoaC [Bacillus velezensis|Bacillus|Bacillus amyloliquefaciens]
AN6_GM000619	100	2.2e-114	WP_003155984.1	MULTISPECIES: redox-sensing transcriptional repressor Rex [Bacillus velezensis FZB42|Bacillus sp. LJBV19|Mycobacteroides abscessus subsp. massiliense|Bacillus|Streptococcus pneumoniae|Bacillus amyloliquefaciens Y2]
AN6_GM000620	100	9.1e-20	WP_003155981.1	MULTISPECIES: twin-arginine translocase TatA/TatE family subunit [Mycobacteroides abscessus subsp. massiliense|Bacillus|Bacillus sp. LJBV19|Streptococcus pneumoniae|Bacillus velezensis FZB42|Bacillus amyloliquefaciens TA208]
AN6_GM000621	100	1.1e-125	AFJ60681.1	sec-independent protein translocase protein [Bacillus sp. BH072|Bacillus vallismortis|Bacillus amyloliquefaciens EGD-AQ14|Bacillus velezensis SQR9|Bacillus amyloliquefaciens|Bacillus velezensis|Mycobacteroides abscessus subsp. massiliense|Bacillus sp. GZB|Bacillus amyloliquefaciens Y2|Bacillus velezensis NJN-6|Bacillus subtilis|Bacillus velezensis YAU B9601-Y2|Bacillus amyloliquefaciens UMAF6614|…
AN6_GM000622	100	7.1e-23	AEB62121.1	hypothetical protein LL3_00574 [Bacillus sp. 5B6|Bacillus amyloliquefaciens LL3|Bacillus amyloliquefaciens CC178|Bacillus amyloliquefaciens|Bacillus velezensis|Bacillus amyloliquefaciens XH7|Bacillus amyloliquefaciens Y2]
AN6_GM000623	99.6	1.5e-127	WP_032872592.1	MULTISPECIES: CPBP family intramembrane metalloprotease [Bacillus velezensis|Bacillus|Bacillus amyloliquefaciens]
AN6_GM000624	100	2.2e-42	AFQ56521.1	Chaperonin small subunit [Bacillus subtilis QB928|Bacillus subtilis]
AN6_GM000625	100	8.7e-285	WP_003155941.1	MULTISPECIES: chaperonin GroEL [Bacillus velezensis FZB42|Bacillus sp. B29(2014)|Bacillus sp. LJBV19|Bacillus|Mycobacteroides abscessus subsp. massiliense|Streptococcus pneumoniae]
AN6_GM000626	100	7.2e-43	ANF35513.1	hypothetical protein BCBMB205_06110 [Bacillus amyloliquefaciens|Bacillus velezensis]
AN6_GM000627	100	0.0e+00	WP_032872588.1	MULTISPECIES: hybrid sensor histidine kinase/response regulator transcription factor [Bacillus amyloliquefaciens|Bacillus|Bacillus velezensis]
AN6_GM000628	100	6.3e-100	WP_032872586.1	MULTISPECIES: sensor domain-containing protein [Bacillus|Bacillus velezensis|Bacillus amyloliquefaciens]
AN6_GM000629	100	0.0e+00	WP_032872584.1	MULTISPECIES: serine hydrolase [Bacillus amyloliquefaciens|Bacillus|Bacillus velezensis]
AN6_GM000630	100	3.3e-80	ANF35516.1	response regulator [Bacillus amyloliquefaciens|Bacillus velezensis|Bacillus vallismortis]
AN6_GM000631	100	0.0e+00	WP_032872580.1	MULTISPECIES: tetratricopeptide repeat protein [Bacillus amyloliquefaciens|Bacillus velezensis|Bacillus]
AN6_GM000633	100	3.1e-195	WP_032872577.1	MULTISPECIES: sorbitol dehydrogenase [Bacillus|Bacillus velezensis|Bacillus amyloliquefaciens]
AN6_GM000634	99.4	3.0e-257	QAR55683.1	glucitol transporter protein GutA [Bacillus velezensis]
AN6_GM000635	100	5.7e-161	WP_032872575.1	MULTISPECIES: carbohydrate kinase [Bacillus velezensis|Bacillus|Bacillus amyloliquefaciens]
AN6_GM000636	96.5	3.2e-56	AFJ60691.1	conserved hypothetical protein YjdJ [Bacillus amyloliquefaciens Y2]
AN6_GM000637	100	5.2e-114	WP_032872571.1	MULTISPECIES: PspA/IM30 family protein [Bacillus amyloliquefaciens|Bacillus velezensis|Bacillus]
AN6_GM000638	100	4.5e-178	WP_032872569.1	MULTISPECIES: TFIIB-type zinc ribbon-containing protein [Bacillus amyloliquefaciens|Bacillus velezensis|Bacillus]
AN6_GM000639	100	1.7e-126	WP_032872567.1	MULTISPECIES: TPM domain-containing protein [Bacillus amyloliquefaciens|Bacillus velezensis|Bacillus]
AN6_GM000640	100	1.6e-175	WP_029973761.1	MULTISPECIES: SPFH domain-containing protein [Bacillus subtilis|Bacillus|Bacillus velezensis SQR9|Mycobacteroides abscessus subsp. massiliense|Bacillus velezensis|Bacillus sp. LJBV19]
AN6_GM000641	100	0.0e+00	WP_032872565.1	MULTISPECIES: acetyltransferase [Bacillus|Bacillus velezensis|Bacillus amyloliquefaciens]
AN6_GM000642	100	3.0e-14	ANF35527.1	hypothetical protein BCBMB205_06250 [Bacillus velezensis|Bacillus sp. 5B6]
AN6_GM000644	100	5.6e-150	WP_007609813.1	MULTISPECIES: anti-sigma-V factor RsiV [Bacillus velezensis|Bacillus|Bacillus subtilis|Bacillus amyloliquefaciens]
AN6_GM000645	100	9.7e-86	WP_003155802.1	MULTISPECIES: sigma-70 family RNA polymerase sigma factor [Bacillus velezensis FZB42|Bacillus subtilis BEST7613|Mycobacteroides abscessus subsp. massiliense|Bacillus|Bacillus sp. LJBV19|Streptococcus pneumoniae]
AN6_GM000646	100	1.3e-193	WP_007408876.1	MULTISPECIES: 2,3-butanediol dehydrogenase [Mycobacteroides abscessus subsp. massiliense|Bacillus|Bacillus sp. LJBV19|Bacillus amyloliquefaciens Y2|Bacillus sp. (in: Bacteria)|Bacillus sp. BRC1]
AN6_GM000647	100	1.0e-57	WP_014417081.1	MULTISPECIES: RlpA-like double-psi beta-barrel domain-containing protein [Bacillus sp. BH072|Bacillus subtilis|Bacillus subtilis BEST7613|Bacillus velezensis|Bacillus velezensis SQR9|Bacillus]
AN6_GM000648	99.4	5.7e-149	AFJ60702.1	conserved hypothetical protein YdjN [Bacillus amyloliquefaciens Y2]
AN6_GM000649	100	1.5e-42	AKL75255.1	hypothetical protein ABH13_0653 [Mycobacteroides abscessus subsp. massiliense|Bacillus velezensis|Bacillus amyloliquefaciens EGD-AQ14|Streptococcus pneumoniae|Bacillus amyloliquefaciens UMAF6639|Bacillus amyloliquefaciens UASWS BA1]
AN6_GM000650	100	0.0e+00	WP_032872561.1	MULTISPECIES: multicopper oxidase family protein [Bacillus amyloliquefaciens|Bacillus velezensis|Bacillus]
AN6_GM000651	100	3.0e-246	WP_012116987.1	MULTISPECIES: GABA permease [Bacillus|Mycobacteroides abscessus subsp. massiliense|Streptococcus pneumoniae|Bacillus amyloliquefaciens LFB112|Bacillus velezensis FZB42|Bacillus amyloliquefaciens CC178]
AN6_GM000653	100	8.8e-176	WP_032872559.1	MULTISPECIES: MoxR family ATPase [Bacillus|Bacillus velezensis|Bacillus amyloliquefaciens]
AN6_GM000654	100	1.1e-215	WP_032872558.1	MULTISPECIES: DUF58 domain-containing protein [Bacillus|Bacillus velezensis|Bacillus amyloliquefaciens]
AN6_GM000655	100	0.0e+00	WP_032872556.1	MULTISPECIES: DUF4129 domain-containing protein [Bacillus amyloliquefaciens|Bacillus|Bacillus velezensis]
AN6_GM000656	100	1.1e-302	AGZ55358.1	guaA [Bacillus amyloliquefaciens KHG19|Bacillus velezensis UCMB5033|Bacillus siamensis|Bacillus amyloliquefaciens CC178|Bacillus sp. BK100|Bacillus amyloliquefaciens|Bacillus velezensis|Bacillus velezensis SQR9]
AN6_GM000657	99.8	0.0e+00	ANF35542.1	hypothetical protein BCBMB205_06400 [Bacillus velezensis]
AN6_GM000658	98.9	1.1e-93	QAR55712.1	DNA-directed RNA polymerase sigma-70 factor [Bacillus velezensis]
AN6_GM000659	100	8.8e-273	WP_032872552.1	MULTISPECIES: DUF4179 domain-containing protein [Bacillus velezensis|Bacillus|Bacillus amyloliquefaciens]
AN6_GM000660	99.6	3.4e-221	EIF12191.1	PbuG [Bacillus sp. 5B6]
AN6_GM000661	100	4.6e-133	WP_032872549.1	MULTISPECIES: hypothetical protein [Bacillus amyloliquefaciens|Bacillus velezensis|Bacillus]
AN6_GM000662	100	2.9e-25	AFJ60724.1	conserved hypothetical protein YebD [Bacillus amyloliquefaciens|Bacillus velezensis|Bacillus sp. LK7|Bacillus sp. 5B6|Bacillus amyloliquefaciens UASWS BA1|Bacillus velezensis CAU B946|Bacillus amyloliquefaciens Y2]
AN6_GM000663	100	3.7e-92	WP_007609840.1	MULTISPECIES: DUF2179 domain-containing protein [Bacillus velezensis SQR9|Bacillus|Bacillus velezensis AS43.3|Bacillus amyloliquefaciens CC178|Bacillus velezensis FZB42|Bacillus subtilis]
AN6_GM000664	100	1.8e-27	WP_007609843.1	MULTISPECIES: NETI motif-containing protein [Bacillus velezensis SQR9|Mycobacteroides abscessus subsp. massiliense|Bacillus|Bacillus sp. LJBV19|Bacillus amyloliquefaciens Y2|Bacillus subtilis BEST7613]
AN6_GM000665	100	1.1e-81	WP_003155768.1	MULTISPECIES: 5-(carboxyamino)imidazole ribonucleotide mutase [Bacillus subtilis|Bacillus amyloliquefaciens LFB112|Bacillus amyloliquefaciens IT-45|Bacillus|Bacillus velezensis|Streptococcus pneumoniae]
AN6_GM000666	100	5.5e-217	WP_042634928.1	MULTISPECIES: 5-(carboxyamino)imidazole ribonucleotide synthase [Bacillus|Bacillus amyloliquefaciens|Bacillus velezensis]
AN6_GM000667	100	2.4e-245	WP_032872546.1	MULTISPECIES: adenylosuccinate lyase [Bacillus velezensis|Bacillus|Bacillus amyloliquefaciens]
AN6_GM000668	100	2.1e-129	WP_205747565.1	phosphoribosylaminoimidazolesuccinocarboxamide synthase [Bacillus amyloliquefaciens]
AN6_GM000669	100	1.9e-37	WP_003155758.1	MULTISPECIES: phosphoribosylformylglycinamidine synthase subunit PurS [Bacillus amyloliquefaciens CC178|Bacillus velezensis FZB42|Bacillus amyloliquefaciens IT-45|Streptococcus pneumoniae|Bacillus sp. LJBV19|Bacillus]
AN6_GM000670	100	8.2e-128	WP_015388591.1	MULTISPECIES: phosphoribosylformylglycinamidine synthase subunit PurQ [Bacillus subtilis|Bacillus amyloliquefaciens LFB112|Bacillus velezensis NJN-6|Bacillus amyloliquefaciens IT-45|Bacillus|Streptococcus pneumoniae]
AN6_GM000671	100	0.0e+00	WP_032872542.1	MULTISPECIES: phosphoribosylformylglycinamidine synthase subunit PurL [Bacillus amyloliquefaciens|Bacillus velezensis|Bacillus]
AN6_GM000672	100	4.5e-269	WP_032872540.1	MULTISPECIES: amidophosphoribosyltransferase [Bacillus amyloliquefaciens|Bacillus|Bacillus velezensis]
AN6_GM000673	100	7.0e-195	WP_003155753.1	MULTISPECIES: phosphoribosylformylglycinamidine cyclo-ligase [Bacillus velezensis|Bacillus|Bacillus amyloliquefaciens LFB112|Bacillus velezensis NJN-6]
AN6_GM000674	100	3.2e-104	WP_003155752.1	MULTISPECIES: phosphoribosylglycinamide formyltransferase [Bacillus|Streptococcus pneumoniae|Bacillus amyloliquefaciens LFB112|Bacillus subtilis|Bacillus velezensis NJN-6|Bacillus amyloliquefaciens IT-45]
AN6_GM000675	100	2.6e-286	WP_032872538.1	MULTISPECIES: bifunctional phosphoribosylaminoimidazolecarboxamide formyltransferase/IMP cyclohydrolase [Bacillus|Bacillus velezensis|Bacillus amyloliquefaciens]
AN6_GM000676	99.8	1.3e-235	WP_032871756.1	MULTISPECIES: phosphoribosylamine--glycine ligase [Bacillus amyloliquefaciens|Bacillus velezensis|Bacillus]
AN6_GM000677	100	5.6e-36	AHZ14647.1	hypothetical protein V529_06210 [Bacillus velezensis SQR9|Bacillus velezensis]
AN6_GM000678	100	0.0e+00	WP_032872533.1	MULTISPECIES: adenine deaminase [Bacillus|Bacillus velezensis|Bacillus amyloliquefaciens]
AN6_GM000679	100	5.3e-192	WP_032872531.1	MULTISPECIES: DUF3048 domain-containing protein [Bacillus amyloliquefaciens|Bacillus velezensis|Bacillus]
AN6_GM000680	99	9.3e-50	AEB62248.1	hypothetical protein LL3_00701 [Bacillus velezensis|Bacillus amyloliquefaciens|Bacillus amyloliquefaciens EGD-AQ14|Bacillus velezensis UCMB5036|Bacillus amyloliquefaciens CC178|Bacillus amyloliquefaciens LL3|Bacillus velezensis UCMB5033|Bacillus amyloliquefaciens UASWS BA1|Bacillus amyloliquefaciens UMAF6639|Bacillus velezensis UCMB5113|Bacillus amyloliquefaciens XH7|Bacillus amyloliquefaciens KH…
AN6_GM000681	100	4.4e-302	WP_032872529.1	MULTISPECIES: FMN-binding glutamate synthase family protein [Bacillus velezensis|Bacillus|Bacillus amyloliquefaciens]
AN6_GM000682	100	1.7e-23	ANS37468.1	hypothetical protein A5891_03400 [Bacillus sp. HNA3|Bacillus amyloliquefaciens|Bacillus velezensis|Bacillus vallismortis]
AN6_GM000683	100	2.6e-129	EIF12215.1	(S)-3-O-geranylgeranylglyceryl phosphate synthase [Bacillus sp. 5B6]
AN6_GM000684	100	0.0e+00	WP_032872525.1	MULTISPECIES: DNA helicase PcrA [Bacillus amyloliquefaciens|Bacillus subtilis|Bacillus velezensis|Bacillus]
AN6_GM000685	100	0.0e+00	ANF35570.1	DNA ligase LigA [Bacillus velezensis]
AN6_GM000686	100	2.2e-221	WP_007609871.1	MULTISPECIES: CamS family sex pheromone protein [Bacillus velezensis|Bacillus velezensis SQR9|Bacillus|Bacillus subtilis]
AN6_GM000687	100	1.8e-195	WP_032872521.1	MULTISPECIES: phosphotransferase enzyme family protein [Bacillus|Bacillus velezensis|Bacillus amyloliquefaciens]
AN6_GM000688	99.6	1.0e-131	ANF35573.1	putative Mg2+ transporter-C (MgtC) family protein [Bacillus velezensis]
AN6_GM000689	100	3.7e-255	ARZ56999.1	proline:sodium symporter [Bacillus velezensis]
AN6_GM000690	100	5.3e-44	WP_003155732.1	MULTISPECIES: Asp-tRNA(Asn)/Glu-tRNA(Gln) amidotransferase subunit GatC [Bacillus sp. LJBV19|Bacillus|Mycobacteroides abscessus subsp. massiliense|Streptococcus pneumoniae|Bacillus velezensis FZB42|Bacillus amyloliquefaciens TA208]
AN6_GM000691	100	4.7e-274	WP_007609878.1	MULTISPECIES: Asp-tRNA(Asn)/Glu-tRNA(Gln) amidotransferase subunit GatA [Bacillus amyloliquefaciens LFB112|Bacillus amyloliquefaciens IT-45|Bacillus velezensis AS43.3|Bacillus velezensis SQR9|Bacillus|Bacillus velezensis TrigoCor1448]
AN6_GM000692	100	1.9e-267	WP_003155730.1	MULTISPECIES: Asp-tRNA(Asn)/Glu-tRNA(Gln) amidotransferase subunit GatB [Bacillus amyloliquefaciens Y2|Bacillus sp. LJBV19|Bacillus|Mycobacteroides abscessus subsp. massiliense|Bacillus sp. RHF6|Bacillus velezensis FZB42]
AN6_GM000693	100	8.3e-154	WP_032872517.1	MULTISPECIES: TetR/AcrR family transcriptional regulator [Bacillus subtilis|Bacillus velezensis|Bacillus velezensis SQR9|Bacillus]
AN6_GM000694	100	0.0e+00	WP_032872515.1	MULTISPECIES: efflux RND transporter permease subunit [Bacillus|Bacillus velezensis|Bacillus amyloliquefaciens]
AN6_GM000695	100	1.7e-168	WP_032872513.1	MULTISPECIES: diacylglycerol kinase [Bacillus amyloliquefaciens|Bacillus velezensis|Bacillus]
AN6_GM000696	100	1.8e-259	WP_032872511.1	MULTISPECIES: 23S rRNA (uracil(1939)-C(5))-methyltransferase RlmD [Bacillus amyloliquefaciens|Bacillus|Bacillus velezensis]
AN6_GM000697	100	0.0e+00	WP_032872508.1	MULTISPECIES: DUF2075 domain-containing protein [Bacillus amyloliquefaciens|Bacillus|Bacillus velezensis]
AN6_GM000698	100	1.0e-176	WP_003155721.1	MULTISPECIES: ATP-binding cassette domain-containing protein [Streptococcus pneumoniae|Bacillus|Bacillus velezensis AS43.3|Bacillus amyloliquefaciens IT-45|Bacillus amyloliquefaciens LFB112|Bacillus subtilis]
AN6_GM000699	100	1.5e-145	WP_007609910.1	MULTISPECIES: ABC transporter permease [Bacillus amyloliquefaciens UMAF6639|Bacillus amyloliquefaciens UMAF6614|Bacillus velezensis AS43.3|Bacillus sp. LJBV19|Bacillus amyloliquefaciens|Bacillus]
AN6_GM000700	81.7	3.0e-26	SLC13880.1	Protein of uncharacterised function, DUF600 [Mycobacteroides abscessus subsp. massiliense]
AN6_GM000701	99.4	1.2e-82	WP_032872506.1	MULTISPECIES: antitoxin YezG family protein [Bacillus amyloliquefaciens|Bacillus|Bacillus velezensis]
AN6_GM000702	100	1.8e-81	WP_032872504.1	MULTISPECIES: DUF600 family protein [Bacillus velezensis|Bacillus|Bacillus amyloliquefaciens]
AN6_GM000703	100	1.1e-80	WP_032872502.1	MULTISPECIES: antitoxin YezG family protein [Bacillus|Bacillus velezensis|Bacillus amyloliquefaciens]
AN6_GM000704	99.4	5.0e-87	WP_032872500.1	MULTISPECIES: DUF600 family protein [Bacillus velezensis|Bacillus|Bacillus amyloliquefaciens]
AN6_GM000705	100	4.6e-85	WP_032872498.1	MULTISPECIES: antitoxin YezG family protein [Bacillus sp. LJBV19|Bacillus|Bacillus velezensis]
AN6_GM000706	100	0.0e+00	WP_032872602.1	MULTISPECIES: ribonuclease YeeF family protein [Bacillus amyloliquefaciens|Bacillus|Bacillus velezensis]
AN6_GM000707	100	1.5e-124	WP_003155709.1	MULTISPECIES: YebC/PmpR family DNA-binding transcriptional regulator [Streptococcus pneumoniae|Bacillus|Mycobacteroides abscessus subsp. massiliense|Bacillus sp. LJBV19|Bacillus amyloliquefaciens Y2|Bacillus velezensis FZB42]
AN6_GM000708	100	4.7e-15	WP_032872496.1	MULTISPECIES: hypothetical protein [Bacillus|Bacillus velezensis|Bacillus amyloliquefaciens]
AN6_GM000709	100	8.4e-159	WP_032872494.1	MULTISPECIES: aminoglycoside 6-adenylyltransferase [Bacillus|Bacillus velezensis|Bacillus amyloliquefaciens]
AN6_GM000710	100	4.5e-44	WP_003155704.1	MULTISPECIES: spore coat associated protein CotJA [Bacillus amyloliquefaciens LFB112|Bacillus amyloliquefaciens IT-45|Bacillus amyloliquefaciens Y2|Mycobacteroides abscessus subsp. massiliense|Bacillus|Streptococcus pneumoniae]
AN6_GM000711	100	1.3e-44	ASB52075.1	Protein CotJA [Bacillus velezensis|Bacillus amyloliquefaciens]
AN6_GM000712	100	1.4e-101	WP_003155700.1	MULTISPECIES: spore coat protein CotJC [Bacillus velezensis FZB42|Bacillus amyloliquefaciens Y2|Streptococcus pneumoniae|Bacillus sp. LJBV19|Bacillus|Mycobacteroides abscessus subsp. massiliense]
AN6_GM000713	100	3.4e-97	WP_032872492.1	MULTISPECIES: GNAT family N-acetyltransferase [Bacillus amyloliquefaciens|Bacillus|Bacillus velezensis]
AN6_GM000714	98	9.0e-47	EIF12251.1	hypothetical protein MY7_0553 [Bacillus sp. 5B6]
AN6_GM000715	100	2.3e-111	WP_012117024.1	MULTISPECIES: DUF421 domain-containing protein [Bacillus velezensis AS43.3|Bacillus|Bacillus velezensis|Bacillus velezensis TrigoCor1448|Bacillus subtilis|Bacillus velezensis FZB42]
AN6_GM000716	100	4.9e-54	WP_003155696.1	MULTISPECIES: heme-degrading oxygenase HmoA [Streptococcus pneumoniae|Mycobacteroides abscessus subsp. massiliense|Bacillus|Bacillus sp. LJBV19|Bacillus velezensis AS43.3|Bacillus amyloliquefaciens LFB112]
AN6_GM000717	98.4	1.4e-66	EIF12254.1	Glyoxalase-like domain-containing protein [Bacillus sp. 5B6]
AN6_GM000718	99.3	2.4e-156	WP_179960693.1	MULTISPECIES: STAS domain-containing protein [Bacillus amyloliquefaciens group]
AN6_GM000719	100	7.7e-22	AFJ60783.1	conserved hypothetical protein YezD [Bacillus sp. 5B6|Bacillus velezensis|Bacillus amyloliquefaciens Y2]
AN6_GM000720	100	5.9e-54	WP_007408940.1	MULTISPECIES: hypothetical protein [Bacillus amyloliquefaciens Y2|Bacillus|Mycobacteroides abscessus subsp. massiliense|Bacillus velezensis TrigoCor1448|Bacillus amyloliquefaciens CC178|Bacillus velezensis FZB42]
AN6_GM000721	100	7.1e-105	WP_032872484.1	MULTISPECIES: Bax inhibitor-1/YccA family protein [Bacillus subtilis|Bacillus velezensis SQR9|Bacillus velezensis|Bacillus]
AN6_GM000722	100	7.4e-89	WP_032872481.1	MULTISPECIES: MarR family transcriptional regulator [Bacillus|Bacillus amyloliquefaciens|Bacillus velezensis]
AN6_GM000723	100	4.4e-211	WP_023356765.1	MULTISPECIES: FAD-dependent oxidoreductase [Bacillus velezensis|Bacillus|Bacillus velezensis FZB42|Bacillus amyloliquefaciens CC178]
AN6_GM000724	100	3.2e-195	WP_032872479.1	MULTISPECIES: DUF3900 domain-containing protein [Bacillus|Bacillus velezensis|Bacillus amyloliquefaciens]
AN6_GM000725	100	0.0e+00	SDK45755.1	cytochrome P450 / NADPH-cytochrome P450 reductase [Bacillus velezensis]
AN6_GM000726	94.3	2.5e-19	QAR55785.1	hypothetical protein EBA29_00732 [Bacillus velezensis]
AN6_GM000727	100	3.0e-15	AFZ89741.1	hypothetical protein B938_03555 [Bacillus velezensis AS43.3|Bacillus sp. BK100|Bacillus amyloliquefaciens CC178|Bacillus velezensis SQR9|Bacillus amyloliquefaciens|Bacillus velezensis]
AN6_GM000728	100	0.0e+00	WP_032872475.1	MULTISPECIES: LTA synthase family protein [Bacillus|Bacillus velezensis|Bacillus amyloliquefaciens]
AN6_GM000729	100	2.6e-146	WP_032872473.1	MULTISPECIES: glucose-1-phosphate cytidylyltransferase [Bacillus velezensis|Bacillus|Bacillus amyloliquefaciens]
AN6_GM000730	99.7	1.0e-184	WP_032872471.1	MULTISPECIES: GDP-mannose 4,6-dehydratase [Bacillus amyloliquefaciens|Bacillus velezensis|Bacillus]
AN6_GM000731	99.7	6.1e-179	WP_032872469.1	MULTISPECIES: hypothetical protein [Bacillus|Bacillus velezensis|Bacillus amyloliquefaciens]
AN6_GM000732	99.7	3.4e-222	WP_032872467.1	MULTISPECIES: glycosyltransferase family 2 protein [Bacillus amyloliquefaciens|Bacillus|Bacillus velezensis]
AN6_GM000733	100	4.8e-187	ANF35618.1	putative glycosyltransferase (complex carbohydrate synthase) [Bacillus velezensis]
AN6_GM000734	99.8	7.7e-217	WP_032872463.1	MULTISPECIES: MFS transporter [Bacillus velezensis|Bacillus|Bacillus amyloliquefaciens]
AN6_GM000735	100	6.8e-246	WP_032872461.1	MULTISPECIES: amino acid permease [Bacillus amyloliquefaciens|Bacillus|Bacillus velezensis]
AN6_GM000736	100	4.1e-278	WP_032872459.1	MULTISPECIES: aldehyde dehydrogenase family protein [Bacillus amyloliquefaciens|Bacillus|Bacillus velezensis]
AN6_GM000737	99.3	1.6e-131	CCP20728.1	putative chemotaxis sensory transducer [Bacillus velezensis UCMB5036]
AN6_GM000738	100	2.6e-166	WP_032872457.1	MULTISPECIES: SDR family oxidoreductase [Bacillus|Bacillus velezensis|Bacillus amyloliquefaciens]
AN6_GM000739	100	1.3e-207	WP_007609987.1	MULTISPECIES: glycosyltransferase family 2 protein [Bacillus sp. Pc3|Mycobacteroides abscessus subsp. massiliense|Bacillus velezensis SQR9|Bacillus|Bacillus amyloliquefaciens KHG19|Bacillus subtilis]
AN6_GM000740	100	0.0e+00	WP_032872455.1	MULTISPECIES: ABC-F family ATP-binding cassette domain-containing protein [Bacillus|Bacillus velezensis|Bacillus amyloliquefaciens]
AN6_GM000741	98.6	2.1e-106	EIF12285.1	MerR family regulatory protein [Bacillus sp. 5B6]
AN6_GM000742	100	4.5e-206	WP_032872451.1	MULTISPECIES: MFS transporter [Bacillus subtilis|Bacillus velezensis|Bacillus velezensis SQR9|Bacillus]
AN6_GM000743	100	9.8e-294	AFJ60811.1	ATP-binding cassette, sub-family F, member 3 [Bacillus amyloliquefaciens Y2|Bacillus sp. 5B6]
AN6_GM000744	100	3.5e-208	WP_032872449.1	MULTISPECIES: DEAD/DEAH box helicase [Bacillus amyloliquefaciens|Bacillus velezensis|Bacillus]
AN6_GM000745	100	6.0e-79	WP_032872447.1	MULTISPECIES: N-acetyltransferase [Bacillus|Bacillus velezensis|Bacillus amyloliquefaciens]
AN6_GM000746	100	1.6e-188	WP_032872444.1	MULTISPECIES: NADP-dependent oxidoreductase [Bacillus velezensis|Bacillus|Bacillus amyloliquefaciens]
AN6_GM000747	100	8.6e-63	AGZ55458.1	hypothetical protein U471_07500 [Bacillus amyloliquefaciens|Bacillus amyloliquefaciens CC178]
AN6_GM000749	100	3.3e-56	WP_003155650.1	MULTISPECIES: general stress protein [Mycobacteroides abscessus subsp. massiliense|Bacillus|Bacillus sp. LJBV19|Streptococcus pneumoniae|Bacillus velezensis FZB42|Bacillus amyloliquefaciens TA208]
AN6_GM000750	100	1.2e-241	WP_032872442.1	MULTISPECIES: pectate lyase [Bacillus|Bacillus velezensis|Bacillus amyloliquefaciens]
AN6_GM000751	100	2.8e-250	WP_007408966.1	MULTISPECIES: anion permease [Bacillus|Mycobacteroides abscessus subsp. massiliense|Bacillus sp. LJBV19|Bacillus amyloliquefaciens Y2|Bacillus velezensis AS43.3|Bacillus velezensis FZB42]
AN6_GM000752	100	1.5e-105	SDK44820.1	Collagen triple helix repeat-containing protein [Bacillus velezensis]
AN6_GM000754	100	7.7e-15	ANF35639.1	hypothetical protein BCBMB205_07370 [Bacillus velezensis]
AN6_GM000756	100	2.2e-293	WP_032872278.1	MULTISPECIES: sensor histidine kinase [Bacillus amyloliquefaciens|Bacillus|Bacillus velezensis]
AN6_GM000757	100	5.3e-119	WP_007610021.1	MULTISPECIES: response regulator [Bacillus velezensis|Bacillus|Bacillus amyloliquefaciens UMAF6614|Bacillus amyloliquefaciens KHG19]
AN6_GM000758	100	5.0e-179	ANF35644.1	putative tricarboxylic transport membrane protein [Bacillus velezensis]
AN6_GM000759	80	7.2e-07	AOC90219.1	hypothetical protein BARD7_00728 [Bacillus amyloliquefaciens]
AN6_GM000760	100	1.8e-221	WP_032872282.1	MULTISPECIES: citrate transporter [Bacillus amyloliquefaciens|Bacillus|Bacillus velezensis]
AN6_GM000761	100	2.0e-149	AFJ60831.1	metallo-beta-lactamase [Bacillus velezensis|Bacillus amyloliquefaciens Y2]
AN6_GM000762	99.7	2.0e-216	WP_032872284.1	MULTISPECIES: nitric oxide synthase [Bacillus amyloliquefaciens|Bacillus|Bacillus velezensis]
AN6_GM000763	100	1.1e-43	WP_032872286.1	MULTISPECIES: acylphosphatase [Bacillus subtilis|Bacillus|Bacillus velezensis|Bacillus velezensis SQR9]
AN6_GM000764	99.5	4.3e-121	WP_032872288.1	MULTISPECIES: MOSC domain-containing protein [Bacillus|Bacillus velezensis|Bacillus amyloliquefaciens]
AN6_GM000765	98.4	1.5e-26	AFJ60835.1	conserved hypothetical protein YflJ [Bacillus velezensis|Bacillus amyloliquefaciens Y2]
AN6_GM000766	100	1.7e-17	WP_007610027.1	MULTISPECIES: hypothetical protein [Bacillus|Bacillus velezensis|Bacillus velezensis SQR9|Bacillus subtilis]
AN6_GM000767	100	1.0e-48	WP_003155607.1	MULTISPECIES: DUF3243 domain-containing protein [Bacillus amyloliquefaciens IT-45|Bacillus amyloliquefaciens CC178|Bacillus velezensis FZB42|Bacillus velezensis AS43.3|Streptococcus pneumoniae|Bacillus]
AN6_GM000768	100	9.7e-138	AFJ60838.1	methionyl aminopeptidase [Bacillus amyloliquefaciens Y2]
AN6_GM000769	99.6	7.0e-251	EIF12317.1	PTS N-acetylglucosamine-specific transporter subunit IICB [Bacillus sp. 5B6]
AN6_GM000770	100	3.8e-73	WP_032870670.1	MULTISPECIES: YfmQ family protein [Bacillus|Bacillus velezensis|Bacillus amyloliquefaciens]
AN6_GM000771	100	0.0e+00	WP_032872293.1	MULTISPECIES: LTA synthase family protein [Bacillus|Bacillus velezensis|Bacillus amyloliquefaciens]
AN6_GM000772	98	2.3e-17	ANF35657.1	hypothetical protein BCBMB205_07550 [Bacillus velezensis]
AN6_GM000773	100	2.5e-62	KYC92197.1	hypothetical protein B4140_0393 [Bacillus amyloliquefaciens]
AN6_GM000774	99.3	1.3e-78	WP_032872295.1	MULTISPECIES: Hsp20/alpha crystallin family protein [Bacillus amyloliquefaciens|Bacillus velezensis|Bacillus]
AN6_GM000775	100	6.9e-37	WP_013351373.1	MULTISPECIES: spore germination protein [Bacillus subtilis|Bacillus amyloliquefaciens XH7|Bacillus amyloliquefaciens TA208|Bacillus|Bacillus velezensis|Bacillus amyloliquefaciens LL3]
AN6_GM000776	100	7.9e-39	WP_032872298.1	MULTISPECIES: spore germination protein [Bacillus amyloliquefaciens|Bacillus|Bacillus velezensis]
AN6_GM000777	100	6.3e-247	WP_032872301.1	MULTISPECIES: PTS system trehalose-specific EIIBC component [Bacillus|Bacillus velezensis|Bacillus amyloliquefaciens]
AN6_GM000778	100	0.0e+00	WP_032872303.1	MULTISPECIES: alpha,alpha-phosphotrehalase [Bacillus|Bacillus velezensis|Bacillus amyloliquefaciens]
AN6_GM000779	100	3.5e-129	WP_032872305.1	MULTISPECIES: trehalose operon repressor [Bacillus|Bacillus velezensis|Bacillus amyloliquefaciens]
AN6_GM000780	100	1.5e-121	WP_029974056.1	MULTISPECIES: NAD(P)H-dependent oxidoreductase [Bacillus amyloliquefaciens|Bacillus velezensis|Bacillus]
AN6_GM000781	100	1.8e-128	WP_007408500.1	MULTISPECIES: YibE/F family protein [Bacillus sp. Pc3|Bacillus|Bacillus velezensis FZB42|Bacillus amyloliquefaciens CC178|Bacillus subtilis|Bacillus amyloliquefaciens KHG19]
AN6_GM000782	100	4.8e-194	SDK56731.1	Uncharacterized membrane protein [Bacillus velezensis]
AN6_GM000784	100	0.0e+00	APQ52082.1	2',3'-cyclic-nucleotide 2'-phosphodiesterase [Bacillus vallismortis|Bacillus amyloliquefaciens|Bacillus velezensis]
AN6_GM000785	100	3.3e-89	WP_003155578.1	MULTISPECIES: type 1 glutamine amidotransferase [Bacillus velezensis FZB42|Bacillus sp. LJBV19|Mycobacteroides abscessus subsp. massiliense|Bacillus|Bacillus amyloliquefaciens LL3|Streptococcus pneumoniae]
AN6_GM000786	100	5.9e-186	WP_032872311.1	MULTISPECIES: LacI family DNA-binding transcriptional regulator [Bacillus amyloliquefaciens|Bacillus velezensis|Bacillus]
AN6_GM000787	100	2.4e-167	ANF35672.1	shikimate 5-dehydrogenase [Bacillus velezensis]
AN6_GM000788	100	4.1e-136	WP_032872316.1	MULTISPECIES: type I 3-dehydroquinate dehydratase [Bacillus amyloliquefaciens|Bacillus velezensis|Bacillus]
AN6_GM000789	100	2.9e-197	WP_007408506.1	MULTISPECIES: MFS transporter [Bacillus subtilis|Bacillus|Bacillus velezensis|Bacillus velezensis SQR9]
AN6_GM000790	100	1.7e-24	ANF35675.1	hypothetical protein BCBMB205_07730 [Bacillus velezensis]
AN6_GM000791	100	5.2e-34	AIU76093.1	hypothetical protein MA22_05895 [Bacillus sp. BH072|Bacillus sp. LK7|Bacillus amyloliquefaciens|Bacillus velezensis|Bacillus sp. Pc3|Bacillus sp. GZB|Bacillus subtilis|Bacillus velezensis YAU B9601-Y2|Bacillus velezensis CAU B946]
AN6_GM000792	100	1.5e-74	EIF12339.1	Low molecular weight phosphotyrosine protein phosphatase [Bacillus sp. 5B6]
AN6_GM000793	100	2.7e-52	WP_032872318.1	MULTISPECIES: hypothetical protein [Bacillus velezensis|Bacillus|Bacillus amyloliquefaciens]
AN6_GM000794	100	7.7e-144	WP_032872320.1	MULTISPECIES: YihY family inner membrane protein [Bacillus|Bacillus velezensis SQR9|Bacillus velezensis|Bacillus subtilis]
AN6_GM000795	100	1.6e-22	WP_007610062.1	hypothetical protein [Bacillus sp. 5B6|Bacillus velezensis|Bacillus velezensis SQR9]
AN6_GM000796	99.7	4.8e-213	EIF12343.1	efflux transporter [Bacillus sp. 5B6]
AN6_GM000797	100	3.0e-185	WP_007610064.1	MULTISPECIES: calcium/proton exchanger [Bacillus amyloliquefaciens|Bacillus|Bacillus velezensis]
AN6_GM000798	99.6	4.0e-156	EIF12345.1	hypothetical protein MY7_0648 [Bacillus sp. 5B6]
AN6_GM000799	100	3.7e-146	WP_007408513.1	MULTISPECIES: mechanosensitive ion channel family protein [Bacillus velezensis SQR9|Bacillus|Bacillus subtilis|Bacillus velezensis FZB42|Bacillus amyloliquefaciens CC178]
AN6_GM000800	100	2.0e-219	WP_032872324.1	MULTISPECIES: radical SAM/CxCxxxxC motif protein YfkAB [Bacillus|Bacillus velezensis|Bacillus amyloliquefaciens]
AN6_GM000801	98.7	2.6e-36	AEB62366.1	hypothetical protein LL3_00821 [Bacillus amyloliquefaciens XH7|Bacillus velezensis|Bacillus amyloliquefaciens|Bacillus amyloliquefaciens Y2|Bacillus sp. 5B6|Bacillus amyloliquefaciens LL3|Bacillus amyloliquefaciens CC178]
AN6_GM000802	100	2.0e-146	AFJ60867.1	putative polysaccharide deacetylase [Bacillus amyloliquefaciens Y2]
AN6_GM000803	100	6.4e-168	WP_014417203.1	MULTISPECIES: ABC transporter ATP-binding protein [Bacillus sp. BH072|Bacillus subtilis|Bacillus velezensis|Bacillus velezensis SQR9|Bacillus|Bacillus amyloliquefaciens Y2]
AN6_GM000804	100	1.5e-122	WP_032872325.1	MULTISPECIES: ABC transporter permease [Bacillus velezensis|Bacillus|Bacillus amyloliquefaciens]
AN6_GM000805	100	8.7e-102	WP_022552759.1	MULTISPECIES: undecaprenyl-diphosphatase [Bacillus amyloliquefaciens|Bacillus|Bacillus velezensis]
AN6_GM000806	100	3.2e-144	WP_014720868.1	response regulator transcription factor [Bacillus velezensis|Bacillus amyloliquefaciens Y2]
AN6_GM000807	100	9.9e-186	SDK55809.1	His Kinase A (phospho-acceptor) domain-containing protein [Bacillus velezensis]
AN6_GM000808	100	4.3e-150	WP_032872328.1	MULTISPECIES: NAD(P)-dependent oxidoreductase [Bacillus amyloliquefaciens|Bacillus velezensis|Bacillus]
AN6_GM000809	100	3.8e-114	WP_032872331.1	MULTISPECIES: hypothetical protein [Bacillus|Bacillus velezensis|Bacillus amyloliquefaciens]
AN6_GM000810	99.4	1.9e-186	EIF12352.1	magnesium transport permease [Bacillus sp. 5B6]
AN6_GM000811	100	3.4e-163	WP_032872337.1	MULTISPECIES: DNA-3-methyladenine glycosylase 2 family protein [Bacillus amyloliquefaciens|Bacillus|Bacillus velezensis]
AN6_GM000812	100	1.1e-267	QEY88868.1	RNA methyltransferase, TrmA family [Bacillus amyloliquefaciens]
AN6_GM000813	100	1.3e-12	ANF35698.1	hypothetical protein BCBMB205_07960 [Bacillus velezensis|Bacillus sp. 5B6]
AN6_GM000814	100	8.7e-50	WP_032872339.1	MULTISPECIES: membrane protein [Bacillus velezensis|Bacillus|Bacillus amyloliquefaciens]
AN6_GM000815	99.4	6.8e-209	EIF12356.1	Dihydrouridine synthase (Dus) [Bacillus sp. 5B6]
AN6_GM000816	100	1.4e-92	WP_032872344.1	MULTISPECIES: hypothetical protein [Bacillus velezensis|Bacillus|Bacillus amyloliquefaciens]
AN6_GM000817	100	5.5e-189	WP_032872346.1	MULTISPECIES: acetoin:2,6-dichlorophenolindophenol oxidoreductase subunit alpha [Bacillus amyloliquefaciens|Bacillus velezensis|Bacillus]
AN6_GM000818	99.7	6.6e-193	EIF12359.1	acetoin dehydrogenase E1 component (TPP-dependent subunit beta) [Bacillus sp. 5B6]
AN6_GM000819	100	3.3e-217	WP_032872350.1	MULTISPECIES: 2-oxo acid dehydrogenase subunit E2 [Bacillus amyloliquefaciens|Bacillus|Bacillus velezensis]
AN6_GM000820	100	5.5e-256	ARZ57131.1	dihydrolipoamide dehydrogenase [Bacillus velezensis]
AN6_GM000821	98.5	0.0e+00	AFJ60888.1	two-component system, NtrC family, response regulator [Bacillus amyloliquefaciens Y2]
AN6_GM000822	98.3	7.7e-25	WP_003155535.1	MULTISPECIES: H-type small acid-soluble spore protein [Bacillus velezensis FZB42|Bacillus sp. RHF6|Bacillus sp. EKM213B|Streptococcus pneumoniae|Mycobacteroides abscessus subsp. massiliense|Bacillus|Bacillus sp. LJBV19]
AN6_GM000823	100	5.6e-261	WP_032872356.1	MULTISPECIES: maltose-6'-phosphate glucosidase [Bacillus amyloliquefaciens|Bacillus|Bacillus velezensis]
AN6_GM000824	100	5.7e-138	WP_032872358.1	MULTISPECIES: MurR/RpiR family transcriptional regulator [Bacillus amyloliquefaciens|Bacillus|Bacillus velezensis]
AN6_GM000825	100	3.1e-295	WP_032872361.1	MULTISPECIES: PTS transporter subunit EIIC [Bacillus amyloliquefaciens|Bacillus velezensis|Bacillus]
AN6_GM000826	100	4.1e-223	ARZ57138.1	peptidase G2 [Bacillus velezensis]
AN6_GM000828	100	2.9e-122	SDK54846.1	Peptidase_G2, IMC autoproteolytic cleavage domain [Bacillus velezensis]
AN6_GM000829	100	0.0e+00	WP_032872363.1	MULTISPECIES: ABC transporter ATP-binding protein [Bacillus|Bacillus velezensis|Bacillus amyloliquefaciens]
AN6_GM000830	100	0.0e+00	WP_032872366.1	MULTISPECIES: ABC transporter ATP-binding protein [Bacillus amyloliquefaciens|Bacillus velezensis|Bacillus]
AN6_GM000831	100	1.0e-61	EIF12370.1	DoxX [Bacillus sp. 5B6]
AN6_GM000832	100	1.3e-159	WP_032872368.1	MULTISPECIES: VOC family protein [Bacillus|Bacillus velezensis|Bacillus amyloliquefaciens]
AN6_GM000833	88.1	3.3e-19	AMQ71674.1	hypothetical protein BAMY6639_15500 [Bacillus amyloliquefaciens UMAF6639]
AN6_GM000834	100	5.8e-172	WP_032872371.1	MULTISPECIES: heme o synthase [Bacillus|Bacillus velezensis|Bacillus amyloliquefaciens]
AN6_GM000835	100	5.1e-99	EIF12374.1	PadR [Bacillus sp. 5B6]
AN6_GM000836	100	2.4e-06	ANF35720.1	hypothetical protein BCBMB205_08200 [Bacillus velezensis]
AN6_GM000837	100	1.8e-110	WP_032872373.1	MULTISPECIES: NAD(P)H-dependent oxidoreductase [Bacillus subtilis|Bacillus velezensis SQR9|Bacillus velezensis|Bacillus]
AN6_GM000838	100	4.3e-187	WP_032872375.1	MULTISPECIES: acyltransferase family protein [Bacillus|Bacillus velezensis|Bacillus amyloliquefaciens]
AN6_GM000839	100	0.0e+00	WP_032872377.1	MULTISPECIES: phosphoenolpyruvate synthase [Bacillus|Bacillus velezensis|Bacillus amyloliquefaciens]
AN6_GM000840	97.9	2.0e-46	ERH58084.1	barnase inhibitor [Bacillus amyloliquefaciens EGD-AQ14]
AN6_GM000841	100	4.4e-100	WP_007610139.1	MULTISPECIES: bacillithiol transferase BstA [Bacillus velezensis|Bacillus|Bacillus amyloliquefaciens]
AN6_GM000842	100	2.9e-293	WP_032872380.1	MULTISPECIES: MFS transporter [Bacillus amyloliquefaciens|Bacillus velezensis|Bacillus]
AN6_GM000843	100	2.2e-82	WP_007610142.1	MULTISPECIES: MarR family transcriptional regulator [Bacillus amyloliquefaciens|Bacillus velezensis|Bacillus]
AN6_GM000844	100	0.0e+00	WP_032872384.1	MULTISPECIES: bifunctional lysylphosphatidylglycerol flippase/synthetase MprF [Bacillus|Bacillus velezensis|Bacillus amyloliquefaciens]
AN6_GM000845	100	3.7e-165	WP_032872386.1	MULTISPECIES: PhzF family phenazine biosynthesis isomerase [Bacillus velezensis|Bacillus|Bacillus amyloliquefaciens]
AN6_GM000846	100	1.1e-104	WP_032872389.1	MULTISPECIES: nitroreductase [Bacillus|Bacillus velezensis|Bacillus amyloliquefaciens]
AN6_GM000847	100	2.0e-23	WP_003155508.1	MULTISPECIES: YfhD family protein [Bacillus velezensis FZB42|Bacillus amyloliquefaciens Y2|Bacillus velezensis AS43.3|Streptococcus pneumoniae|Bacillus|Bacillus sp. LJBV19]
AN6_GM000848	97.9	1.8e-16	AFJ60915.1	conserved hypothetical protein YfhE [Bacillus amyloliquefaciens CC178|Bacillus velezensis SQR9|Bacillus velezensis|Bacillus amyloliquefaciens|Bacillus amyloliquefaciens Y2]
AN6_GM000849	100	6.3e-168	WP_032872392.1	MULTISPECIES: TIGR01777 family oxidoreductase [Bacillus velezensis|Bacillus|Bacillus amyloliquefaciens]
AN6_GM000850	99	1.1e-153	EIF12389.1	recombination regulator RecX [Bacillus sp. 5B6]
AN6_GM000851	100	1.8e-47	WP_076425438.1	MULTISPECIES: YfhH family protein [Bacillus amyloliquefaciens|Bacillus velezensis|Bacillus amyloliquefaciens group]
AN6_GM000852	99.7	5.7e-209	WP_197985219.1	MULTISPECIES: MFS transporter [Bacillus]
AN6_GM000853	99.2	3.3e-65	WP_032872398.1	MULTISPECIES: DUF2606 family protein [Bacillus amyloliquefaciens|Bacillus|Bacillus velezensis]
AN6_GM000854	100	1.4e-164	WP_032872401.1	MULTISPECIES: serine protease [Bacillus velezensis|Bacillus|Bacillus amyloliquefaciens]
AN6_GM000856	100	1.4e-43	WP_003155492.1	MULTISPECIES: YfhJ family protein [Bacillus amyloliquefaciens IT-45|Bacillus amyloliquefaciens Y2|Bacillus velezensis AS43.3|Streptococcus pneumoniae|Mycobacteroides abscessus subsp. massiliense|Bacillus]
AN6_GM000857	100	3.5e-94	WP_032872403.1	MULTISPECIES: SH3 domain-containing protein [Bacillus velezensis|Bacillus|Bacillus amyloliquefaciens]
AN6_GM000858	95.6	2.4e-13	AGZ55563.1	hypothetical protein U471_08560 [Bacillus amyloliquefaciens CC178]
AN6_GM000859	100	5.1e-45	QEK96308.1	SdpI family protein [Bacillus amyloliquefaciens]
AN6_GM000860	100	1.9e-169	WP_032872407.1	MULTISPECIES: alpha/beta hydrolase [Bacillus amyloliquefaciens|Bacillus|Bacillus velezensis]
AN6_GM000861	97.3	7.1e-13	ANF35746.1	hypothetical protein BCBMB205_08460 [Bacillus velezensis]
AN6_GM000862	100	5.8e-183	WP_032872409.1	MULTISPECIES: glycosyltransferase family 2 protein [Bacillus subtilis|Bacillus velezensis SQR9|Bacillus velezensis|Bacillus]
AN6_GM000863	100	0.0e+00	WP_032872411.1	MULTISPECIES: YfhO family protein [Bacillus amyloliquefaciens|Bacillus velezensis|Bacillus]
AN6_GM000864	100	1.9e-178	AFJ60930.1	conserved hypothetical protein YfhP [Bacillus amyloliquefaciens Y2]
AN6_GM000865	100	3.6e-11	AME06020.1	hypothetical protein AUL54_06540 [Bacillus siamensis|Bacillus amyloliquefaciens EBL11|Bacillus sp. SDLI1]
AN6_GM000866	100	8.4e-207	WP_007408562.1	MULTISPECIES: A/G-specific adenine glycosylase [Bacillus amyloliquefaciens UMAF6614|Bacillus velezensis|Bacillus|Bacillus subtilis]
AN6_GM000867	100	1.3e-35	WP_007408563.1	MULTISPECIES: hypothetical protein [Bacillus|Bacillus velezensis TrigoCor1448|Bacillus velezensis AS43.3|Bacillus velezensis FZB42|Bacillus amyloliquefaciens CC178|Bacillus subtilis]
AN6_GM000868	100	4.2e-133	WP_032872413.1	MULTISPECIES: enoyl-[Bacillus velezensis|acyl-carrier-protein]
AN6_GM000869	100	9.1e-12	WP_007408564.1	MULTISPECIES: gamma-type small acid-soluble spore protein [Bacillus subtilis|Bacillus sp. BH072|Bacillus amyloliquefaciens Y2|Bacillus amyloliquefaciens UMAF6614|Bacillus velezensis|Bacillus]
AN6_GM000870	100	1.4e-35	EIF12407.1	hypothetical protein MY7_0710 [Bacillus sp. 5B6]
AN6_GM000871	100	1.2e-102	WP_003155475.1	MULTISPECIES: DUF402 domain-containing protein [Streptococcus pneumoniae|Bacillus|Mycobacteroides abscessus subsp. massiliense|Bacillus sp. LJBV19|Bacillus amyloliquefaciens TA208|Bacillus velezensis FZB42]
AN6_GM000872	100	0.0e+00	AVV96015.1	ABC transporter ATP-binding protein [Bacillus velezensis]
AN6_GM000873	100	4.2e-187	WP_032872419.1	MULTISPECIES: aromatic acid exporter family protein [Bacillus amyloliquefaciens|Bacillus|Bacillus velezensis]
AN6_GM000874	99.8	2.7e-244	WP_032872421.1	MULTISPECIES: glutamate-1-semialdehyde 2,1-aminomutase [Bacillus amyloliquefaciens|Bacillus velezensis|Bacillus]
AN6_GM000875	100	3.9e-84	WP_032872423.1	MULTISPECIES: thioredoxin-dependent thiol peroxidase [Bacillus|Bacillus velezensis|Bacillus amyloliquefaciens]
AN6_GM000876	100	2.2e-78	WP_003155465.1	MULTISPECIES: peroxide-responsive transcriptional repressor PerR [Bacillus amyloliquefaciens Y2|Bacillus|Mycobacteroides abscessus subsp. massiliense|Bacillus sp. LJBV19|Streptococcus pneumoniae|Bacillus velezensis FZB42]
AN6_GM000877	99.2	1.3e-55	AFJ60942.1	conserved hypothetical protein YgzB [Bacillus amyloliquefaciens Y2]
AN6_GM000878	100	8.3e-165	WP_007610197.1	MULTISPECIES: hypothetical protein [Bacillus amyloliquefaciens|Bacillus velezensis|Bacillus]
AN6_GM000879	100	4.4e-58	AGA22332.1	Hypothetical protein A7A1_1714 [Bacillus amyloliquefaciens|Bacillus zhangzhouensis|Bacillus subtilis subsp. subtilis str. BSP1|Bacillus stratosphericus LAMA 585|Bacillus paralicheniformis|Bacillus sp. FJAT-27231]
AN6_GM000880	95.7	9.5e-30	GFM12675.1	uncharacterized protein FW1_contig-03-1 [Bacillus sp. FW1]
AN6_GM000881	100	4.5e-217	ANF35765.1	sodium:proton antiporter [Bacillus velezensis|Bacillus amyloliquefaciens|Bacillus vallismortis]
AN6_GM000882	100	5.1e-130	WP_032874174.1	MULTISPECIES: peptidase E [Bacillus amyloliquefaciens|Bacillus|Bacillus velezensis]
AN6_GM000883	100	0.0e+00	WP_032874176.1	MULTISPECIES: phosphomethylpyrimidine synthase ThiC [Bacillus amyloliquefaciens|Bacillus velezensis|Bacillus]
AN6_GM000884	99.8	8.2e-268	ANF35768.1	putative FAD-dependent oxido-reductase [Bacillus velezensis]
AN6_GM000885	98.3	2.5e-20	WP_032874179.1	MULTISPECIES: FbpB family small basic protein [Bacillus amyloliquefaciens|Bacillus velezensis|Bacillus]
AN6_GM000886	100	0.0e+00	WP_032874182.1	MULTISPECIES: ABC transporter substrate-binding protein [Bacillus amyloliquefaciens|Bacillus|Bacillus velezensis]
AN6_GM000887	100	5.1e-166	WP_032874184.1	MULTISPECIES: ABC transporter permease [Bacillus velezensis|Bacillus|Bacillus amyloliquefaciens]
AN6_GM000888	99.3	8.6e-165	CDG25143.1	Oligopeptide transport system permease protein [Bacillus velezensis UCMB5113]
AN6_GM000889	100	8.1e-185	WP_032874189.1	MULTISPECIES: ABC transporter ATP-binding protein [Bacillus|Bacillus velezensis|Bacillus amyloliquefaciens]
AN6_GM000890	100	2.1e-177	WP_015417084.1	MULTISPECIES: ABC transporter ATP-binding protein [Bacillus subtilis|Bacillus|Bacillus velezensis SQR9|Bacillus velezensis]
AN6_GM000891	100	4.4e-288	WP_032874191.1	MULTISPECIES: catalase KatA [Bacillus amyloliquefaciens|Bacillus velezensis|Bacillus]
AN6_GM000892	100	1.4e-183	WP_032874194.1	MULTISPECIES: amidohydrolase [Bacillus velezensis|Bacillus velezensis SQR9|Bacillus|Bacillus subtilis]
AN6_GM000893	100	8.0e-11	ANF35777.1	hypothetical protein BCBMB205_08770 [Bacillus sp. HNA3|Bacillus velezensis|Bacillus amyloliquefaciens]
AN6_GM000894	99.6	1.3e-148	AFJ60957.1	aliphatic sulfonate ABC transporter (binding protein) [Bacillus amyloliquefaciens Y2]
AN6_GM000895	100	2.1e-180	WP_032874199.1	MULTISPECIES: aliphatic sulfonate ABC transporter substrate-binding protein [Bacillus|Bacillus velezensis|Bacillus amyloliquefaciens]
AN6_GM000896	100	1.8e-145	WP_022552806.1	MULTISPECIES: ABC transporter permease [Bacillus amyloliquefaciens|Bacillus|Bacillus velezensis]
AN6_GM000897	100	1.7e-215	WP_032874201.1	MULTISPECIES: FMNH2-dependent alkanesulfonate monooxygenase [Bacillus|Bacillus velezensis|Bacillus amyloliquefaciens]
AN6_GM000898	100	5.6e-40	WP_014417259.1	MULTISPECIES: 30S ribosomal protein S14 [Bacillus amyloliquefaciens Y2|Bacillus|Mycobacteroides abscessus subsp. massiliense|Bacillus subtilis|Bacillus sp. BH072|Bacillus amyloliquefaciens]
AN6_GM000899	100	1.1e-80	WP_032874203.1	MULTISPECIES: hypothetical protein [Bacillus amyloliquefaciens|Bacillus velezensis|Bacillus]
AN6_GM000900	100	7.6e-29	CDH94617.1	HTH-type transcriptional regulator [Bacillus velezensis NAU-B3]
AN6_GM000901	99.5	4.0e-113	WP_032874205.1	MULTISPECIES: hypothetical protein [Bacillus velezensis|Bacillus|Bacillus amyloliquefaciens]
AN6_GM000902	100	2.3e-223	WP_015239452.1	MULTISPECIES: tRNA epoxyqueuosine(34) reductase QueG [Bacillus amyloliquefaciens CC178|Bacillus velezensis FZB42|Bacillus velezensis AS43.3|Bacillus|Bacillus velezensis SQR9|Bacillus velezensis TrigoCor1448]
AN6_GM000903	99.4	9.4e-186	EIF12439.1	Putative amidase domain-containing protein [Bacillus sp. 5B6]
AN6_GM000904	100	9.4e-86	WP_007610253.1	MULTISPECIES: tRNA (uridine(34)/cytosine(34)/5-carboxymethylaminomethyluridine(34)-2'-O)-methyltransferase TrmL [Bacillus sp. RHF6|Bacillus sp. LJBV19|Bacillus|Bacillus velezensis|Bacillus sp. RHFS18|Bacillus amyloliquefaciens Y2]
AN6_GM000905	100	2.5e-107	AVV93248.1	DUF4004 domain-containing protein [Bacillus velezensis|Bacillus sp. LUNF1|Bacillus sp. HNA3]
AN6_GM000906	100	2.9e-67	WP_032874209.1	MULTISPECIES: polymer-forming cytoskeletal protein [Bacillus|Bacillus velezensis|Bacillus amyloliquefaciens]
AN6_GM000907	100	2.1e-73	WP_098081208.1	hypothetical protein [Bacillus velezensis]
AN6_GM000908	100	3.6e-12	ANF35793.1	hypothetical protein BCBMB205_08930 [Bacillus amyloliquefaciens|Bacillus velezensis]
AN6_GM000909	100	0.0e+00	AFJ60973.1	serine protein kinase [Bacillus amyloliquefaciens Y2|Bacillus sp. 5B6]
AN6_GM000910	100	1.9e-217	WP_007408433.1	MULTISPECIES: sporulation protein YhbH [Bacillus velezensis AS43.3|Bacillus velezensis TrigoCor1448|Bacillus|Bacillus velezensis|Bacillus subtilis|Bacillus amyloliquefaciens KHG19]
AN6_GM000912	99.4	2.3e-73	WP_003155389.1	MULTISPECIES: MarR family transcriptional regulator [Bacillus sp. RHFS18|Mycobacteroides abscessus subsp. massiliense|Bacillus|Bacillus sp. LJBV19|Streptococcus pneumoniae|Bacillus sp. RHF6]
AN6_GM000913	100	8.3e-109	WP_007610259.1	MULTISPECIES: HlyD family secretion protein [Bacillus amyloliquefaciens CC178|Bacillus sp. LJBV19|Bacillus velezensis SQR9|Bacillus|Bacillus velezensis FZB42|Bacillus amyloliquefaciens Y2]
AN6_GM000914	99.8	8.5e-285	WP_003155387.1	MFS transporter [Bacillus velezensis M27|Bacillus sp. VMFN-A1|Bacillus amyloliquefaciens IT-45|Bacillus velezensis NJN-6|Bacillus amyloliquefaciens KHG19|Bacillus subtilis|Bacillus amyloliquefaciens LFB112|Bacillus amyloliquefaciens UASWS BA1|Bacillus sp. BH072|Bacillus sp. 916|Bacillus amyloliquefaciens|Bacillus velezensis UCMB5036|Bacillus velezensis UCMB5113|Bacillus sp. GZB|Bacillus amyloliqu…
AN6_GM000915	100	1.2e-97	WP_003155386.1	MULTISPECIES: NAD(P)H-dependent oxidoreductase [Bacillus velezensis FZB42|Bacillus velezensis AS43.3|Mycobacteroides abscessus subsp. massiliense|Bacillus|Bacillus sp. LJBV19|Streptococcus pneumoniae]
AN6_GM000916	100	9.5e-54	WP_003155385.1	MULTISPECIES: hypothetical protein [Bacillus velezensis FZB42|Bacillus amyloliquefaciens CC178|Bacillus amyloliquefaciens LFB112|Bacillus amyloliquefaciens IT-45|Bacillus|Bacillus velezensis AS43.3]
AN6_GM000917	99.3	2.4e-69	ANF35801.1	bacitracin ABC transporter ATP-binding protein [Bacillus velezensis]
AN6_GM000918	100	2.0e-164	WP_032874214.1	MULTISPECIES: ABC transporter permease [Bacillus|Bacillus velezensis|Bacillus amyloliquefaciens]
AN6_GM000919	100	2.5e-29	WP_003155376.1	MULTISPECIES: cold shock-like protein CspB [Bacillus aerius|Bacillus capparidis|Bacillus sp. CPSM8|Bacillaceae bacterium HSR45|Bacillus sp. J41TS8|Bacillus sp. (in: Bacteria)|Bacillus crescens|Bacteria|Bacillus sp. LJBV19]
AN6_GM000920	100	1.1e-147	WP_032874216.1	MULTISPECIES: lipoprotein [Bacillus|Bacillus velezensis|Bacillus amyloliquefaciens]
AN6_GM000921	100	1.8e-193	WP_032874219.1	MULTISPECIES: GGDEF domain-containing protein [Bacillus velezensis|Bacillus amyloliquefaciens|Bacillus]
AN6_GM000922	100	3.1e-235	ANS40396.1	sodium:dicarboxylate symporter [Bacillus sp. 5B6|Bacillus velezensis|Bacillus amyloliquefaciens]
AN6_GM000923	99.6	1.4e-58	WP_032874222.1	MULTISPECIES: hypothetical protein [Bacillus amyloliquefaciens|Bacillus|Bacillus velezensis]
AN6_GM000924	100	2.3e-93	WP_003155362.1	MULTISPECIES: YhcN/YlaJ family sporulation lipoprotein [Bacillus sp. LJBV19|Bacillus|Mycobacteroides abscessus subsp. massiliense|Streptococcus pneumoniae|Bacillus velezensis AS43.3|Bacillus amyloliquefaciens Y2]
AN6_GM000925	100	1.9e-189	ANF35810.1	hypothetical protein BCBMB205_09100 [Bacillus velezensis]
AN6_GM000926	99.5	7.5e-118	WP_007610275.1	MULTISPECIES: spore coat protein [Bacillus amyloliquefaciens Y2|Bacillus velezensis|Mycobacteroides abscessus subsp. massiliense|Bacillus velezensis SQR9|Bacillus|Bacillus sp. RHF6]
AN6_GM000927	100	0.0e+00	WP_032874228.1	MULTISPECIES: 5'-nucleotidase C-terminal domain-containing protein [Bacillus amyloliquefaciens|Bacillus velezensis|Bacillus]
AN6_GM000928	100	1.0e-105	WP_032874231.1	MULTISPECIES: class D sortase [Bacillus subtilis|Bacillus velezensis SQR9|Bacillus velezensis|Bacillus]
AN6_GM000929	100	1.0e-170	WP_032874233.1	MULTISPECIES: RluA family pseudouridine synthase [Bacillus amyloliquefaciens|Bacillus|Bacillus velezensis]
AN6_GM000930	100	8.5e-69	WP_032874236.1	MULTISPECIES: DUF5365 family protein [Bacillus amyloliquefaciens|Bacillus velezensis|Bacillus]
AN6_GM000931	100	2.0e-62	CAL26197.1	conserved hypothetical protein YhcV [Bacillus velezensis FZB42]
AN6_GM000932	99.6	4.7e-123	WP_003155347.1	MULTISPECIES: HAD family hydrolase [Bacillus sp. LJBV19|Mycobacteroides abscessus subsp. massiliense|Bacillus|Streptococcus pneumoniae|Bacillus amyloliquefaciens Y2|Bacillus velezensis FZB42]
AN6_GM000933	99.8	6.9e-300	WP_007408451.1	MULTISPECIES: bifunctional GNAT family N-acetyltransferase/carbon-nitrogen hydrolase family protein [Bacillus subtilis|Bacillus velezensis AS43.3|Bacillus amyloliquefaciens Y2|Bacillus velezensis SQR9|Mycobacteroides abscessus subsp. massiliense|Bacillus]
AN6_GM000934	100	5.2e-281	ANF35821.1	aminotransferase [Bacillus velezensis]
AN6_GM000935	100	1.0e-102	WP_007610287.1	MULTISPECIES: glycerol-3-phosphate responsive antiterminator [Bacillus amyloliquefaciens Y2|Bacillus sp. LJBV19|Bacillus|Mycobacteroides abscessus subsp. massiliense|Bacillus amyloliquefaciens CC178|Bacillus velezensis FZB42]
AN6_GM000936	100	1.4e-153	AGZ55642.1	hypothetical protein U471_09360 [Bacillus amyloliquefaciens|Bacillus velezensis|Bacillus amyloliquefaciens CC178]
AN6_GM000937	100	8.2e-290	WP_032874246.1	MULTISPECIES: glycerol kinase GlpK [Bacillus subtilis|Bacillus velezensis SQR9|Bacillus velezensis|Bacillus]
AN6_GM000938	100	0.0e+00	WP_032874251.1	MULTISPECIES: glycerol-3-phosphate dehydrogenase [Bacillus velezensis|Bacillus|Bacillus amyloliquefaciens]
AN6_GM000939	100	0.0e+00	WP_032874253.1	MULTISPECIES: phospho-sugar mutase [Bacillus velezensis|Bacillus|Bacillus amyloliquefaciens]
AN6_GM000940	99.7	3.9e-207	WP_032874255.1	MULTISPECIES: GAF domain-containing sensor histidine kinase [Bacillus amyloliquefaciens|Bacillus|Bacillus velezensis]
AN6_GM000941	100	5.4e-113	WP_032874257.1	MULTISPECIES: response regulator transcription factor [Bacillus|Bacillus velezensis|Bacillus amyloliquefaciens]
AN6_GM000942	100	1.2e-89	WP_032874264.1	MULTISPECIES: NAD(P)H-dependent oxidoreductase [Bacillus velezensis|Bacillus|Bacillus amyloliquefaciens]
AN6_GM000943	100	6.2e-38	WP_032874267.1	MULTISPECIES: hypothetical protein [Bacillus velezensis|Bacillus|Bacillus amyloliquefaciens]
AN6_GM000944	100	9.1e-53	WP_032874270.1	MULTISPECIES: YqzG/YhdC family protein [Bacillus amyloliquefaciens|Bacillus|Bacillus velezensis]
AN6_GM000945	100	4.6e-237	WP_032874273.1	MULTISPECIES: peptidoglycan endopeptidase [Bacillus amyloliquefaciens|Bacillus|Bacillus velezensis]
AN6_GM000946	100	6.3e-73	WP_032874275.1	MULTISPECIES: nitric oxide-sensing transcriptional repressor NsrR [Bacillus|Bacillus velezensis SQR9|Bacillus velezensis|Bacillus subtilis]
AN6_GM000947	100	3.1e-252	WP_007610307.1	MULTISPECIES: mechanosensitive ion channel [Bacillus|Bacillus velezensis|Bacillus amyloliquefaciens]
AN6_GM000949	99.8	1.2e-277	WP_007409274.1	MULTISPECIES: SpoVR family protein [Bacillus amyloliquefaciens UMAF6639|Bacillus velezensis|Bacillus|Bacillus subtilis]
AN6_GM000950	100	5.9e-258	WP_032874278.1	MULTISPECIES: alkaline phosphatase [Bacillus velezensis|Bacillus|Bacillus amyloliquefaciens]
AN6_GM000951	100	4.9e-143	WP_024085067.1	MULTISPECIES: C40 family peptidase [Bacillus|Bacillus velezensis|Bacillus velezensis NJN-6|Bacillus amyloliquefaciens LFB112]
AN6_GM000952	100	3.8e-162	WP_032874282.1	MULTISPECIES: LysR family transcriptional regulator [Bacillus|Bacillus velezensis|Bacillus amyloliquefaciens]
AN6_GM000953	100	2.1e-205	ARB32629.1	citrate synthase/methylcitrate synthase [Bacillus velezensis|Bacillus vallismortis]
AN6_GM000954	100	7.9e-160	WP_014417296.1	MULTISPECIES: SDR family oxidoreductase [Bacillus amyloliquefaciens Y2|Bacillus velezensis|Mycobacteroides abscessus subsp. massiliense|Bacillus|Bacillus sp. LJBV19|Bacillus sp. BH072]
AN6_GM000955	100	1.5e-18	ANF35841.1	hypothetical protein BCBMB205_09410 [Bacillus velezensis]
AN6_GM000956	100	2.5e-248	WP_032874288.1	MULTISPECIES: amino acid permease [Bacillus|Bacillus amyloliquefaciens|Bacillus velezensis]
AN6_GM000957	100	2.4e-229	ANF35843.1	hypothetical protein BCBMB205_09430 [Bacillus velezensis]
AN6_GM000958	100	1.0e-42	ATX83656.1	anti-sigma factor [Bacillus velezensis]
AN6_GM000959	100	2.6e-200	WP_087920756.1	MULTISPECIES: anti sigma factor C-terminal domain-containing protein [Bacillus sp. Lzh-5|Bacillus velezensis|Bacillus]
AN6_GM000960	100	1.6e-85	WP_003155312.1	MULTISPECIES: RNA polymerase sigma factor SigM [Bacillus sp. RHF6|Mycobacteroides abscessus subsp. massiliense|Bacillus|Bacillus sp. LJBV19|Streptococcus pneumoniae|Bacillus sp. RHFS18]
AN6_GM000961	100	5.7e-109	WP_032874292.1	MULTISPECIES: 1-acylglycerol-3-phosphate O-acyltransferase [Bacillus amyloliquefaciens|Bacillus|Bacillus velezensis]
AN6_GM000962	100	3.5e-239	WP_007409264.1	MULTISPECIES: HlyC/CorC family transporter [Bacillus velezensis AS43.3|Bacillus sp. LJBV19|Bacillus|Mycobacteroides abscessus subsp. massiliense|Bacillus velezensis|Bacillus subtilis]
AN6_GM000963	100	3.4e-30	WP_007409263.1	MULTISPECIES: MerR family transcriptional regulator [Bacillus sp. LJBV19|Bacillus velezensis TrigoCor1448|Bacillus|Bacillus velezensis|Bacillus velezensis SQR9|Bacillus velezensis FZB42]
AN6_GM000964	99.3	1.3e-246	QDF55300.1	aspartate aminotransferase involved in biosynthesis of aromatic amino acid [Bacillus velezensis]
AN6_GM000965	100	4.4e-236	WP_032874294.1	MULTISPECIES: polyketide beta-ketoacyl:ACP synthase [Bacillus amyloliquefaciens|Bacillus velezensis|Bacillus]
AN6_GM000966	97.4	2.4e-11	ANF35854.1	hypothetical protein BCBMB205_09540 [Bacillus velezensis]
AN6_GM000967	100	1.0e-254	WP_007610337.1	MULTISPECIES: HlyC/CorC family transporter [Bacillus|Mycobacteroides abscessus subsp. massiliense|Bacillus velezensis SQR9|Bacillus velezensis AS43.3|Bacillus amyloliquefaciens CC178|Bacillus velezensis FZB42]
AN6_GM000968	100	1.2e-53	WP_032874296.1	MULTISPECIES: fluoride efflux transporter CrcB [Bacillus amyloliquefaciens|Bacillus velezensis|Bacillus]
AN6_GM000969	97.8	2.0e-65	AFJ61037.1	camphor resistance protein [Bacillus amyloliquefaciens Y2|Bacillus velezensis UCMB5113]
AN6_GM000970	99.6	1.0e-128	WP_032874301.1	MULTISPECIES: glycerophosphodiester phosphodiesterase [Bacillus|Bacillus velezensis|Bacillus amyloliquefaciens]
AN6_GM000971	100	7.0e-07	WP_003155299.1	MULTISPECIES: YhdX family protein [Bacillus amyloliquefaciens TA208|Bacillus velezensis FZB42|Streptococcus pneumoniae|Bacillus sp. LJBV19|Mycobacteroides abscessus subsp. massiliense|Bacillus]
AN6_GM000972	100	2.4e-10	QAR56022.1	hypothetical protein EBA29_00989 [Bacillus velezensis]
AN6_GM000973	100	2.6e-203	WP_032874303.1	MULTISPECIES: mechanosensitive ion channel family protein [Bacillus|Bacillus velezensis|Bacillus velezensis SQR9|Bacillus subtilis]
AN6_GM000974	100	2.4e-144	WP_179960587.1	MULTISPECIES: NAD-dependent protein deacylase [Bacillus amyloliquefaciens group]
AN6_GM000975	100	8.0e-157	WP_032874305.1	MULTISPECIES: polysaccharide deacetylase [Bacillus amyloliquefaciens|Bacillus|Bacillus velezensis]
AN6_GM000976	100	1.7e-154	WP_032874307.1	MULTISPECIES: D-amino-acid transaminase [Bacillus|Bacillus velezensis|Bacillus amyloliquefaciens]
AN6_GM000977	100	6.0e-103	CCG48917.1	HTH-type transcriptional regulator betI [Bacillus velezensis YAU B9601-Y2|Bacillus velezensis NAU-B3]
AN6_GM000978	99.5	6.3e-94	WP_032874309.1	MULTISPECIES: hypothetical protein [Bacillus amyloliquefaciens|Bacillus|Bacillus velezensis]
AN6_GM000979	100	4.1e-84	AFJ61047.1	Stress response protein [Bacillus velezensis YAU B9601-Y2|Bacillus velezensis NAU-B3|Bacillus amyloliquefaciens Y2]
AN6_GM000980	100	1.2e-09	AHZ14956.1	hypothetical protein V529_09300 [Bacillus amyloliquefaciens UMAF6614|Bacillus amyloliquefaciens UMAF6639|Bacillus amyloliquefaciens EGD-AQ14|Bacillus velezensis|Bacillus amyloliquefaciens|Mycobacteroides abscessus subsp. massiliense|Bacillus velezensis SQR9|Bacillus sp. BK100|Bacillus sp. 916]
AN6_GM000981	99.8	0.0e+00	WP_032874311.1	MULTISPECIES: ABC transporter ATP-binding protein [Bacillus amyloliquefaciens|Bacillus velezensis|Bacillus]
AN6_GM000982	100	0.0e+00	WP_032874312.1	MULTISPECIES: ABC transporter ATP-binding protein [Bacillus|Bacillus velezensis|Bacillus amyloliquefaciens]
AN6_GM000983	97.9	3.4e-124	AFJ61051.1	NAD-dependent epimerase/dehydratase [Bacillus amyloliquefaciens Y2]
AN6_GM000984	100	6.2e-28	WP_003155280.1	MULTISPECIES: alpha/beta-type small acid-soluble spore protein [Streptococcus pneumoniae|Bacillus|Bacillus velezensis|Bacillus amyloliquefaciens IT-45|Bacillus subtilis|Bacillus amyloliquefaciens LFB112]
AN6_GM000985	100	4.7e-07	WP_074534204.1	hypothetical protein [Bacillus vallismortis|Bacillus velezensis|Bacillus sp. HNA3|Bacillus amyloliquefaciens]
AN6_GM000986	100	4.2e-35	CBI42194.1	conserved hypothetical protein [Bacillus amyloliquefaciens DSM 7]
AN6_GM000987	100	1.6e-260	SDJ02569.1	YheC/D like ATP-grasp [Bacillus velezensis]
AN6_GM000988	100	1.3e-212	WP_025284495.1	MULTISPECIES: YheC/YheD family protein [Bacillus subtilis|Bacillus velezensis|Bacillus|Bacillus velezensis TrigoCor1448]
AN6_GM000990	100	3.0e-207	WP_032874319.1	MULTISPECIES: DUF445 domain-containing protein [Bacillus velezensis|Bacillus|Bacillus amyloliquefaciens]
AN6_GM000991	100	1.0e-58	ARZ57307.1	hypothetical protein BAGQ_1072 [Bacillus velezensis|Bacillus sp. 5B6]
AN6_GM000992	100	2.3e-215	WP_079891128.1	MULTISPECIES: DNA alkylation repair protein [Bacillus velezensis|Bacillus vallismortis|Bacillus]
AN6_GM000993	100	1.3e-165	WP_179960588.1	MULTISPECIES: Cof-type HAD-IIB family hydrolase [Bacillus]
AN6_GM000994	100	7.1e-297	ANF35880.1	coproporphyrinogen III oxidase [Bacillus velezensis]
AN6_GM000995	100	5.0e-262	ANF35881.1	rhizobactin siderophore biosynthesis protein [Bacillus velezensis]
AN6_GM000996	100	2.2e-208	WP_003155266.1	MULTISPECIES: cation:proton antiporter [Bacillus sp. LJBV19|Mycobacteroides abscessus subsp. massiliense|Bacillus|Bacillus amyloliquefaciens Y2|Bacillus velezensis AS43.3|Bacillus amyloliquefaciens IT-45]
AN6_GM000997	100	3.3e-86	WP_032874321.1	MULTISPECIES: cation:proton antiporter regulatory subunit [Bacillus subtilis|Bacillus velezensis SQR9|Bacillus velezensis|Bacillus]
AN6_GM000998	100	5.7e-56	WP_007610381.1	MULTISPECIES: hypothetical protein [Bacillus amyloliquefaciens LFB112|Bacillus subtilis|Bacillus|Bacillus velezensis]
AN6_GM000999	100	4.9e-137	WP_032874323.1	MULTISPECIES: enoyl-CoA hydratase [Bacillus velezensis|Bacillus|Bacillus amyloliquefaciens]
AN6_GM001000	100	1.8e-34	AFJ61066.1	hypothetical protein MUS_1030 [Mycobacteroides abscessus subsp. massiliense|Bacillus velezensis NAU-B3|Bacillus velezensis YAU B9601-Y2|Bacillus amyloliquefaciens Y2]
AN6_GM001001	99.7	1.0e-165	WP_007409231.1	MULTISPECIES: ABC transporter ATP-binding protein [Bacillus sp. EKM213B|Bacillus velezensis FZB42|Bacillus sp. RHFS18|Bacillus amyloliquefaciens Y2|Bacillus|Bacillus sp. LJBV19]
AN6_GM001002	100	1.2e-217	WP_007610385.1	MULTISPECIES: ABC transporter permease [Bacillus|Bacillus velezensis|Bacillus amyloliquefaciens]
AN6_GM001003	98.8	2.7e-238	EIF12539.1	Calcineurin-like phosphoesterase [Bacillus sp. 5B6]
AN6_GM001004	100	0.0e+00	WP_032874327.1	MULTISPECIES: AAA family ATPase [Bacillus velezensis|Bacillus|Bacillus amyloliquefaciens]
AN6_GM001005	100	1.5e-175	EIF12541.1	3'-5' exoribonuclease [Bacillus sp. 5B6]
AN6_GM001006	100	6.9e-31	WP_032874329.1	MULTISPECIES: sporulation YhaL family protein [Bacillus velezensis|Bacillus|Bacillus amyloliquefaciens]
AN6_GM001007	100	5.5e-145	WP_032874331.1	MULTISPECIES: peptidylprolyl isomerase [Bacillus amyloliquefaciens|Bacillus velezensis|Bacillus]
AN6_GM001009	100	1.1e-28	WP_003155245.1	MULTISPECIES: hypothetical protein [Mycobacteroides abscessus subsp. massiliense|Bacillus|Bacillus sp. LJBV19|Bacillus amyloliquefaciens LL3|Bacillus velezensis FZB42|Bacillus amyloliquefaciens TA208]
AN6_GM001010	100	1.0e-93	WP_007409225.1	MULTISPECIES: DUF3267 domain-containing protein [Bacillus velezensis FZB42|Bacillus amyloliquefaciens Y2|Bacillus velezensis AS43.3|Mycobacteroides abscessus subsp. massiliense|Bacillus|Bacillus sp. LJBV19]
AN6_GM001011	100	6.8e-27	WP_014720944.1	hypothetical protein [Bacillus amyloliquefaciens Y2|Bacillus sp. LYLB4|Bacillus velezensis|Bacillus vallismortis|Bacillus sp. Lzh-5|Bacillus subtilis|Bacillus amyloliquefaciens KHG19|Bacillus sp. L75|Bacillus amyloliquefaciens|Bacillus velezensis FZB42|Bacillus amyloliquefaciens CC178|Bacillus sp. HNA3]
AN6_GM001012	100	1.6e-55	AFJ61078.1	conserved hypothetical protein YhaI [Bacillus velezensis|Bacillus amyloliquefaciens Y2]
AN6_GM001013	99.5	1.3e-111	WP_007610395.1	MULTISPECIES: HTH-type transcriptional regulator Hpr [Bacillus|Bacillus velezensis|Bacillus velezensis SQR9|Bacillus subtilis]
AN6_GM001014	100	2.6e-40	WP_007409224.1	MULTISPECIES: YtxH domain-containing protein [Bacillus amyloliquefaciens CC178|Bacillus velezensis FZB42|Bacillus amyloliquefaciens IT-45|Streptococcus pneumoniae|Bacillus|Bacillus velezensis AS43.3]
AN6_GM001015	100	1.4e-17	AIU81143.1	hypothetical protein NG74_01032 [Bacillus sp. VMFN-A1|Bacillus velezensis NJN-6|Bacillus velezensis YAU B9601-Y2|Bacillus velezensis CAU B946|Bacillus velezensis NAU-B3|Bacillus amyloliquefaciens DSM 7|Streptococcus pneumoniae|Bacillus sp. BK100|Bacillus siamensis|Bacillus amyloliquefaciens|Bacillus velezensis|Mycobacteroides abscessus subsp. massiliense]
AN6_GM001016	100	7.9e-81	EIF12553.1	hypothetical protein MY7_0876 [Bacillus sp. 5B6]
AN6_GM001017	100	1.5e-203	WP_032874334.1	MULTISPECIES: 3-phosphoserine/phosphohydroxythreonine transaminase [Bacillus velezensis|Bacillus amyloliquefaciens|Bacillus]
AN6_GM001018	100	7.7e-79	WP_007409220.1	MULTISPECIES: HIT family protein [Bacillus amyloliquefaciens XH7|Bacillus amyloliquefaciens TA208|Bacillus velezensis FZB42|Streptococcus pneumoniae|Bacillus amyloliquefaciens LL3|Bacillus]
AN6_GM001019	99.7	1.6e-163	ANF35906.1	ABC transporter ATP-binding protein [Bacillus velezensis]
AN6_GM001020	100	5.7e-220	WP_032874339.1	MULTISPECIES: ABC transporter permease [Bacillus amyloliquefaciens|Bacillus|Bacillus velezensis]
AN6_GM001021	100	3.0e-125	WP_088462332.1	EcsC family protein [Bacillus velezensis]
AN6_GM001022	98.8	9.1e-234	RAP21476.1	hypothetical protein C2W63_00169 [Bacillus velezensis]
AN6_GM001023	99.8	3.0e-246	WP_032874345.1	MULTISPECIES: membrane protein [Bacillus velezensis|Bacillus|Bacillus amyloliquefaciens]
AN6_GM001024	98.8	3.0e-90	AFJ61092.1	conserved hypothetical protein YhgC [Bacillus amyloliquefaciens Y2]
AN6_GM001025	100	0.0e+00	WP_032874348.1	MULTISPECIES: penicillin-binding protein [Bacillus amyloliquefaciens|Bacillus|Bacillus velezensis]
AN6_GM001026	100	6.7e-212	SDJ01155.1	uroporphyrinogen decarboxylase [Bacillus velezensis]
AN6_GM001027	100	9.7e-180	WP_003155221.1	MULTISPECIES: ferrochelatase [Bacillus velezensis NJN-6|Bacillus subtilis|Bacillus amyloliquefaciens LFB112|Bacillus velezensis AS43.3|Bacillus|Bacillus velezensis]
AN6_GM001028	100	1.0e-273	WP_003155220.1	MULTISPECIES: protoporphyrinogen oxidase [Bacillus amyloliquefaciens LFB112|Bacillus subtilis|Bacillus amyloliquefaciens IT-45|Bacillus|Bacillus velezensis]
AN6_GM001029	100	7.9e-100	WP_032874350.1	MULTISPECIES: TetR/AcrR family transcriptional regulator [Bacillus amyloliquefaciens|Bacillus sp. 275|Bacillus velezensis|Bacillus]
AN6_GM001030	96.7	9.6e-293	EIF12568.1	ABC-2 family transporter protein [Bacillus sp. 5B6]
AN6_GM001031	100	6.4e-182	WP_003155217.1	MULTISPECIES: beta-ketoacyl-ACP synthase III FabHB [Streptococcus pneumoniae|Bacillus sp. LJBV19|Bacillus|Bacillus velezensis AS43.3|acyl-carrier-protein|Bacillus velezensis FZB42]
AN6_GM001032	98.6	4.4e-19	AHZ15008.1	hypothetical protein V529_09820 [Bacillus velezensis SQR9|Bacillus velezensis|Bacillus sp. GZB]
AN6_GM001033	99.7	1.8e-195	WP_032874355.1	MULTISPECIES: M42 family metallopeptidase [Bacillus amyloliquefaciens|Bacillus velezensis|Bacillus]
AN6_GM001034	100	1.9e-226	WP_003155211.1	MULTISPECIES: cation:dicarboxylase symporter family transporter [Mycobacteroides abscessus subsp. massiliense|Bacillus|Bacillus sp. LJBV19|Streptococcus pneumoniae|Bacillus velezensis AS43.3|Bacillus amyloliquefaciens Y2]
AN6_GM001035	100	1.3e-19	SIQ04172.1	YhfH-like protein [Bacillus amyloliquefaciens]
AN6_GM001036	100	4.5e-140	WP_032874357.1	MULTISPECIES: MBL fold metallo-hydrolase [Bacillus|Bacillus velezensis|Bacillus amyloliquefaciens]
AN6_GM001037	100	3.5e-188	WP_007409204.1	MULTISPECIES: lipoate--protein ligase LplJ [Bacillus subtilis|Bacillus amyloliquefaciens KHG19|Bacillus velezensis TrigoCor1448|Bacillus sp. Pc3|Bacillus velezensis|Bacillus]
AN6_GM001038	100	3.0e-111	ANF35925.1	sugar epimerase [Bacillus amyloliquefaciens|Bacillus velezensis]
AN6_GM001039	100	1.2e-296	WP_032874361.1	MULTISPECIES: fatty acid--CoA ligase family protein [Bacillus|Bacillus velezensis|Bacillus amyloliquefaciens]
AN6_GM001040	100	2.0e-65	EIF12578.1	hypothetical protein MY7_0901 [Bacillus sp. 5B6]
AN6_GM001041	100	1.8e-234	WP_032874363.1	MULTISPECIES: M48 family metallopeptidase [Bacillus amyloliquefaciens|Bacillus velezensis|Bacillus]
AN6_GM001042	100	2.8e-205	WP_032874368.1	MULTISPECIES: S8 family peptidase [Bacillus|Bacillus velezensis|Bacillus sp. L010|Bacillus subtilis]
AN6_GM001043	100	1.4e-26	WP_032874370.1	MULTISPECIES: hypothetical protein [Bacillus sp. LUNF1|Bacillus|Bacillus vallismortis|Bacillus velezensis]
AN6_GM001044	97.7	3.1e-15	ANF35931.1	hypothetical protein BCBMB205_10310 [Bacillus velezensis]
AN6_GM001045	100	9.9e-155	WP_032874372.1	MULTISPECIES: ABC transporter substrate-binding protein [Bacillus amyloliquefaciens|Bacillus velezensis|Bacillus]
AN6_GM001046	100	3.5e-103	WP_007610462.1	MULTISPECIES: histidine phosphatase family protein [Bacillus amyloliquefaciens|Bacillus|Bacillus velezensis|Bacillus velezensis SQR9|Bacillus amyloliquefaciens UMAF6614|Bacillus amyloliquefaciens UMAF6639]
AN6_GM001047	100	8.4e-199	WP_032874374.1	MULTISPECIES: acetyl-CoA C-acyltransferase [Bacillus velezensis|Bacillus|Bacillus amyloliquefaciens]
AN6_GM001048	100	2.8e-279	WP_032874376.1	MULTISPECIES: acyl-CoA synthetase [Bacillus amyloliquefaciens|Bacillus velezensis|Bacillus]
AN6_GM001049	100	2.3e-88	WP_014304743.1	MULTISPECIES: biotin transporter BioY [Bacillus sp. LJBV19|Bacillus|Streptococcus pneumoniae|Bacillus amyloliquefaciens Y2|Bacillus sp. BH072|Bacillus amyloliquefaciens IT-45]
AN6_GM001050	99.6	1.9e-251	EIF12588.1	heme-based dioxygen sensor [Bacillus sp. 5B6]
AN6_GM001051	98.5	8.9e-303	AFJ61120.1	putative oxidoreductase [Bacillus amyloliquefaciens Y2]
AN6_GM001052	100	5.6e-158	WP_032874380.1	MULTISPECIES: glucose 1-dehydrogenase [Bacillus|Bacillus velezensis|Bacillus amyloliquefaciens]
AN6_GM001053	100	3.2e-31	WP_032874382.1	MULTISPECIES: IDEAL domain-containing protein [Bacillus subtilis|Bacillus velezensis SQR9|Bacillus velezensis|Bacillus]
AN6_GM001054	100	6.1e-108	WP_003155179.1	MULTISPECIES: competence protein ComK [Bacillus sp. LJBV19|Bacillus|Mycobacteroides abscessus subsp. massiliense|Streptococcus pneumoniae|Bacillus amyloliquefaciens|Bacillus amyloliquefaciens IT-45]
AN6_GM001055	98.4	2.9e-66	EIF12593.1	hypothetical protein MY7_0916 [Bacillus sp. 5B6]
AN6_GM001056	100	1.5e-65	WP_032874386.1	MULTISPECIES: iron chaperone [Bacillus amyloliquefaciens|Bacillus velezensis|Bacillus]
AN6_GM001057	98.8	3.0e-128	AFJ61126.1	conserved hypothetical protein YrpD [Bacillus amyloliquefaciens Y2]
AN6_GM001058	100	1.0e-41	WP_003155168.1	MULTISPECIES: excalibur calcium-binding domain-containing protein [Bacillus amyloliquefaciens Y2|Bacillus|Mycobacteroides abscessus subsp. massiliense|Bacillus sp. LJBV19|Streptococcus pneumoniae|Bacillus velezensis FZB42]
AN6_GM001059	100	7.8e-47	WP_080130460.1	YbjQ family protein [Bacillus velezensis]
AN6_GM001060	100	8.7e-268	WP_015388467.1	MULTISPECIES: sodium:solute symporter [Bacillus velezensis|Bacillus|Bacillus amyloliquefaciens IT-45|Bacillus velezensis NJN-6|Bacillus amyloliquefaciens LFB112]
AN6_GM001061	100	3.4e-26	WP_003155162.1	MULTISPECIES: DUF3311 domain-containing protein [Bacillus amyloliquefaciens IT-45|Bacillus amyloliquefaciens XH7|Bacillus amyloliquefaciens TA208|Bacillus amyloliquefaciens LL3|Streptococcus pneumoniae|Bacillus]
AN6_GM001062	97.3	2.6e-74	AFJ61130.1	conserved hypothetical protein YhjD [Bacillus amyloliquefaciens Y2]
AN6_GM001063	99.5	8.4e-111	WP_032874388.1	MULTISPECIES: TVP38/TMEM64 family protein [Bacillus amyloliquefaciens|Bacillus velezensis|Bacillus]
AN6_GM001064	99.4	6.7e-90	WP_003155158.1	MULTISPECIES: signal peptidase I [Bacillus amyloliquefaciens Y2|Streptococcus pneumoniae|Mycobacteroides abscessus subsp. massiliense|Bacillus|Bacillus sp. LJBV19|Bacillus velezensis FZB42]
AN6_GM001065	97.5	5.3e-14	ANF35952.1	hypothetical protein BCBMB205_10520 [Bacillus velezensis]
AN6_GM001066	100	5.3e-281	WP_032874390.1	MULTISPECIES: monooxygenase [Bacillus velezensis|Bacillus|Bacillus amyloliquefaciens]
AN6_GM001067	100	1.1e-86	COC27808.1	transcriptional regulator [Streptococcus pneumoniae]
AN6_GM001068	100	5.1e-210	ANF35955.1	membrane protein [Bacillus velezensis]
AN6_GM001069	100	5.7e-209	WP_003155154.1	MULTISPECIES: MFS transporter [Bacillus velezensis|Bacillus|Streptococcus pneumoniae|Bacillus amyloliquefaciens LFB112|Bacillus amyloliquefaciens IT-45]
AN6_GM001070	99.5	2.3e-108	WP_003155153.1	MULTISPECIES: TetR/AcrR family transcriptional regulator [Bacillus amyloliquefaciens|Bacillus velezensis|Bacillus]
AN6_GM001071	100	2.9e-93	WP_014304752.1	MULTISPECIES: ferritin-like domain-containing protein [Bacillus|Bacillus velezensis]
AN6_GM001072	100	3.1e-125	ANF35959.1	membrane protein [Bacillus velezensis]
AN6_GM001073	99.9	0.0e+00	WP_032874392.1	MULTISPECIES: helicase-exonuclease AddAB subunit AddB [Bacillus|Bacillus velezensis|Bacillus amyloliquefaciens]
AN6_GM001074	100	0.0e+00	WP_032875181.1	MULTISPECIES: helicase-exonuclease AddAB subunit AddA [Bacillus velezensis|Bacillus|Bacillus amyloliquefaciens]
AN6_GM001075	100	9.9e-222	WP_032874394.1	MULTISPECIES: exonuclease SbcCD subunit D [Bacillus amyloliquefaciens|Bacillus velezensis|Bacillus]
AN6_GM001076	100	0.0e+00	WP_032874396.1	MULTISPECIES: SMC family ATPase [Bacillus velezensis|Bacillus|Bacillus amyloliquefaciens]
AN6_GM001077	100	1.5e-49	WP_032874399.1	MULTISPECIES: hypothetical protein [Bacillus|Bacillus velezensis|Bacillus amyloliquefaciens]
AN6_GM001078	100	3.3e-30	WP_003155143.1	MULTISPECIES: spore germination protein [Bacillus velezensis FZB42|Bacillus sp. LJBV19|Mycobacteroides abscessus subsp. massiliense|Bacillus|Streptococcus pneumoniae|Bacillus amyloliquefaciens Y2]
AN6_GM001079	100	4.8e-64	WP_014417372.1	MULTISPECIES: spore germination protein GerPE [Bacillus|Bacillus velezensis|Mycobacteroides abscessus subsp. massiliense|Bacillus sp. LJBV19|Bacillus amyloliquefaciens Y2|Bacillus sp. BH072]
AN6_GM001080	100	1.2e-22	WP_003155141.1	MULTISPECIES: hypothetical protein [Bacillus velezensis FZB42|Bacillus amyloliquefaciens Y2|Bacillus velezensis AS43.3|Streptococcus pneumoniae|Bacillus sp. LJBV19|Bacillus]
AN6_GM001081	100	4.6e-88	AGZ55787.1	gerPC [Bacillus amyloliquefaciens|Bacillus velezensis|Bacillus amyloliquefaciens CC178|Bacillus sp. 5B6|Bacillus amyloliquefaciens UASWS BA1|Bacillus amyloliquefaciens KHG19]
AN6_GM001082	100	4.1e-34	WP_007409164.1	MULTISPECIES: germination protein GerPB [Bacillus sp. LJBV19|Mycobacteroides abscessus subsp. massiliense|Bacillus velezensis FZB42|Bacillus|Bacillus amyloliquefaciens Y2|Bacillus velezensis AS43.3]
AN6_GM001083	100	2.7e-32	CCF04582.1	putative spore germination protein GerPA [Bacillus velezensis CAU B946]
AN6_GM001084	100	1.0e-31	WP_032874401.1	MULTISPECIES: aspartyl-phosphate phosphatase Spo0E family protein [Bacillus velezensis|Bacillus|Bacillus amyloliquefaciens]
AN6_GM001085	100	8.8e-170	WP_031378473.1	MULTISPECIES: fumarylacetoacetate hydrolase family protein [Bacillus amyloliquefaciens KHG19|Bacillus amyloliquefaciens UMAF6614|Bacillus sp. Pc3|Bacillus|Bacillus velezensis]
AN6_GM001086	100	4.7e-58	WP_007409161.1	MULTISPECIES: YisL family protein [Bacillus velezensis TrigoCor1448|Bacillus|Bacillus velezensis SQR9|Bacillus velezensis AS43.3|Bacillus amyloliquefaciens CC178|Bacillus velezensis FZB42]
AN6_GM001087	99.5	1.4e-104	ANF35975.1	hypothetical protein BCBMB205_10750 [Bacillus vallismortis|Bacillus velezensis|Bacillus sp. HNA3|Bacillus sp. LUNF1]
AN6_GM001088	100	0.0e+00	WP_012117256.1	MULTISPECIES: asparagine synthase (glutamine-hydrolyzing) [Bacillus velezensis FZB42|Bacillus amyloliquefaciens CC178|Bacillus|Bacillus velezensis]
AN6_GM001089	100	7.5e-135	WP_032874403.1	MULTISPECIES: squalene/phytoene synthase family protein [Bacillus amyloliquefaciens|Bacillus velezensis|Bacillus]
AN6_GM001090	100	2.2e-244	ANF35978.1	transporter [Bacillus velezensis]
AN6_GM001091	100	3.8e-161	WP_032874405.1	MULTISPECIES: AraC family transcriptional regulator [Bacillus subtilis|Bacillus velezensis|Bacillus velezensis SQR9|Bacillus]
AN6_GM001092	100	1.3e-45	ANF35980.1	oxidoreductase [Bacillus amyloliquefaciens|Bacillus velezensis]
AN6_GM001093	97.7	1.2e-94	EIF12632.1	DinB family protein [Bacillus sp. 5B6]
AN6_GM001094	100	2.3e-105	WP_032874412.1	MULTISPECIES: amino acid transporter [Bacillus amyloliquefaciens|Bacillus|Bacillus velezensis]
AN6_GM001095	100	6.5e-276	WP_032874414.1	MULTISPECIES: PLP-dependent aminotransferase family protein [Bacillus|Bacillus velezensis|Bacillus amyloliquefaciens]
AN6_GM001096	100	1.2e-80	WP_032874416.1	MULTISPECIES: pentapeptide repeat-containing protein [Bacillus|Bacillus velezensis|Bacillus amyloliquefaciens]
AN6_GM001097	100	4.1e-80	WP_032874418.1	MULTISPECIES: GNAT family N-acetyltransferase [Bacillus amyloliquefaciens|Bacillus velezensis|Bacillus]
AN6_GM001098	100	0.0e+00	WP_032874420.1	MULTISPECIES: bifunctional homocysteine S-methyltransferase/methylenetetrahydrofolate reductase [Bacillus amyloliquefaciens|Bacillus velezensis|Bacillus]
AN6_GM001099	100	3.4e-59	WP_003155112.1	MULTISPECIES: YajQ family cyclic di-GMP-binding protein [Streptococcus pneumoniae|Bacillus|Bacillus velezensis SQR9|Bacillus amyloliquefaciens IT-45|Bacillus subtilis|Bacillus amyloliquefaciens LFB112]
AN6_GM001100	99.3	3.3e-172	EIF12639.1	hypothetical protein MY7_0962 [Bacillus sp. 5B6]
AN6_GM001101	100	1.7e-174	WP_032874424.1	MULTISPECIES: BMP family ABC transporter substrate-binding protein [Bacillus|Bacillus velezensis|Bacillus amyloliquefaciens]
AN6_GM001102	100	1.1e-282	WP_032874426.1	MULTISPECIES: methyl-accepting chemotaxis protein [Bacillus velezensis|Bacillus|Bacillus amyloliquefaciens]
AN6_GM001103	100	1.4e-242	WP_032874428.1	MULTISPECIES: cytochrome P450 [Bacillus velezensis|Bacillus|Bacillus amyloliquefaciens]
AN6_GM001104	100	1.1e-11	WP_003155105.1	MULTISPECIES: hypothetical protein [Streptococcus pneumoniae|Mycobacteroides abscessus subsp. massiliense|Bacillus|Bacillus sp. LJBV19|Bacillus amyloliquefaciens Y2|Bacillus velezensis AS43.3]
AN6_GM001105	100	7.3e-158	ANF35994.1	hypothetical protein BCBMB205_10940 [Bacillus sp. 5B6|Bacillus velezensis]
AN6_GM001106	100	2.8e-146	WP_007610547.1	MULTISPECIES: YitT family protein [Bacillus sp. LJBV19|Bacillus velezensis SQR9|Mycobacteroides abscessus subsp. massiliense|Bacillus velezensis|Bacillus|Bacillus amyloliquefaciens Y2]
AN6_GM001107	100	9.6e-80	WP_007409142.1	MULTISPECIES: proteinase inhibitor [Bacillus sp. L75|Bacillus amyloliquefaciens KHG19|Bacillus subtilis|Bacillus sp. SDLI1|Bacillus sp. BK100|Bacillus sp. 916|Bacillus amyloliquefaciens CC178|Bacillus velezensis FZB42|Bacillus velezensis UCMB5036|Bacillus velezensis UCMB5113|Bacillus amyloliquefaciens Y2|Bacillus velezensis AS43.3|Bacillus velezensis YAU B9601-Y2|Bacillus amyloliquefaciens UMAF66…
AN6_GM001108	100	2.9e-25	WP_003155097.1	MULTISPECIES: DUF3813 domain-containing protein [Bacillus velezensis FZB42|Bacillus sp. LJBV19|Bacillus|Mycobacteroides abscessus subsp. massiliense|Bacillus amyloliquefaciens Y2|Bacillus velezensis AS43.3]
AN6_GM001109	100	9.7e-18	WP_003155094.1	MULTISPECIES: hypothetical protein [Bacillus amyloliquefaciens Y2|Streptococcus pneumoniae|Bacillus sp. LJBV19|Bacillus velezensis TrigoCor1448|Bacillus|Mycobacteroides abscessus subsp. massiliense]
AN6_GM001110	100	5.2e-153	WP_007610550.1	MULTISPECIES: Cof-type HAD-IIB family hydrolase [Bacillus amyloliquefaciens LFB112|Bacillus amyloliquefaciens Y2|Streptococcus pneumoniae|Bacillus sp. LJBV19|Bacillus velezensis SQR9|Bacillus]
AN6_GM001111	100	2.7e-143	WP_032874430.1	MULTISPECIES: prolyl oligopeptidase family serine peptidase [Bacillus amyloliquefaciens|Bacillus|Bacillus velezensis]
AN6_GM001112	99	1.2e-49	WP_032874432.1	MULTISPECIES: metal-sulfur cluster assembly factor [Bacillus amyloliquefaciens|Bacillus velezensis|Bacillus]
AN6_GM001113	100	2.4e-80	WP_032874434.1	MULTISPECIES: metallothiol transferase FosB [Bacillus velezensis|Bacillus|Bacillus amyloliquefaciens]
AN6_GM001114	100	1.5e-272	WP_032874436.1	MULTISPECIES: FAD-binding oxidoreductase [Bacillus|Bacillus velezensis|Bacillus amyloliquefaciens]
AN6_GM001115	100	3.1e-93	WP_003155082.1	MULTISPECIES: MFS transporter [Bacillus velezensis SQR9|Mycobacteroides abscessus subsp. massiliense|Bacillus|Bacillus sp. LJBV19|Bacillus amyloliquefaciens LFB112|Bacillus amyloliquefaciens IT-45]
AN6_GM001116	99.4	6.5e-204	AFJ61188.1	N-acetyl-gamma-glutamyl-phosphate reductase [Bacillus sp. 5B6|Bacillus amyloliquefaciens Y2]
AN6_GM001117	100	6.2e-227	WP_032874440.1	MULTISPECIES: bifunctional ornithine acetyltransferase/N-acetylglutamate synthase [Bacillus|Bacillus velezensis|Bacillus amyloliquefaciens]
AN6_GM001118	100	1.4e-136	WP_032874442.1	MULTISPECIES: acetylglutamate kinase [Bacillus|Bacillus velezensis|Bacillus amyloliquefaciens]
AN6_GM001119	100	9.4e-217	WP_032874443.1	MULTISPECIES: acetylornithine transaminase [Bacillus velezensis|Bacillus|Bacillus amyloliquefaciens]
AN6_GM001120	100	5.1e-201	WP_032874444.1	MULTISPECIES: carbamoyl phosphate synthase small subunit [Bacillus|Bacillus amyloliquefaciens|Bacillus velezensis]
AN6_GM001121	100	0.0e+00	WP_032874445.1	MULTISPECIES: carbamoyl phosphate synthase large subunit [Bacillus amyloliquefaciens|Bacillus|Bacillus velezensis]
AN6_GM001122	100	1.2e-175	WP_032874446.1	MULTISPECIES: ornithine carbamoyltransferase [Bacillus amyloliquefaciens|Bacillus|Bacillus velezensis]
AN6_GM001124	100	2.1e-14	WP_032874447.1	MULTISPECIES: YjzD family protein [Bacillus amyloliquefaciens|Bacillus velezensis|Bacillus]
AN6_GM001126	100	2.7e-140	WP_032874448.1	MULTISPECIES: hypothetical protein [Bacillus|Bacillus velezensis|Bacillus amyloliquefaciens]
AN6_GM001127	100	5.3e-104	WP_032874449.1	MULTISPECIES: hypothetical protein [Bacillus amyloliquefaciens|Bacillus|Bacillus velezensis]
AN6_GM001128	100	8.2e-179	WP_007610578.1	MULTISPECIES: BMP family ABC transporter substrate-binding protein [Bacillus|Bacillus velezensis|Bacillus amyloliquefaciens]
AN6_GM001129	100	1.6e-25	WP_003155061.1	MULTISPECIES: ComZ family protein [Bacillus amyloliquefaciens IT-45|Bacillus velezensis FZB42|Bacillus|Mycobacteroides abscessus subsp. massiliense|Bacillus sp. LJBV19|Streptococcus pneumoniae]
AN6_GM001130	100	5.1e-31	WP_032874450.1	MULTISPECIES: hypothetical protein [Bacillus amyloliquefaciens|Bacillus|Bacillus velezensis]
AN6_GM001131	100	2.4e-170	WP_007409122.1	MULTISPECIES: ketoacyl-ACP synthase III [acyl-carrier-protein|Bacillus velezensis FZB42|Bacillus amyloliquefaciens CC178|Bacillus|Bacillus velezensis TrigoCor1448|Bacillus sp. LJBV19]
AN6_GM001132	100	2.6e-233	WP_032874451.1	MULTISPECIES: beta-ketoacyl-ACP synthase II [Bacillus velezensis|Bacillus|acyl-carrier-protein]
AN6_GM001133	99.7	2.9e-162	EIF12673.1	putative Zn-dependent protease (DUF2268) [Bacillus sp. 5B6]
AN6_GM001134	100	4.1e-184	EIF12674.1	AppD [Bacillus sp. 5B6]
AN6_GM001135	100	1.4e-184	WP_007610590.1	MULTISPECIES: dipeptide ABC transporter ATP-binding protein [Bacillus velezensis SQR9|Mycobacteroides abscessus subsp. massiliense|Bacillus velezensis|Bacillus|Bacillus sp. LJBV19|Bacillus subtilis]
AN6_GM001136	99.3	0.0e+00	EIF12676.1	AppA protein [Bacillus sp. 5B6]
AN6_GM001137	100	5.4e-170	WP_007610596.1	MULTISPECIES: oligopeptide ABC transporter permease AppB [Bacillus|Mycobacteroides abscessus subsp. massiliense|Bacillus velezensis|Bacillus sp. LJBV19]
AN6_GM001138	100	3.1e-162	WP_007610598.1	MULTISPECIES: ABC transporter permease [Bacillus|Bacillus velezensis|Bacillus amyloliquefaciens]
AN6_GM001139	100	3.7e-145	WP_007409116.1	MULTISPECIES: YjbA family protein [Bacillus sp. LJBV19|Bacillus|Mycobacteroides abscessus subsp. massiliense|Bacillus amyloliquefaciens LL3|Bacillus velezensis FZB42|Bacillus amyloliquefaciens TA208]
AN6_GM001140	99.1	1.7e-188	EIF12680.1	tryptophanyl-tRNA synthetase [Bacillus sp. 5B6]
AN6_GM001141	100	0.0e+00	WP_060615485.1	peptide ABC transporter substrate-binding protein [Bacillus velezensis]
AN6_GM001142	100	1.5e-167	AFJ61214.1	peptide/nickel transport system permease protein [Bacillus sp. 5B6|Bacillus amyloliquefaciens Y2]
AN6_GM001143	100	1.4e-162	WP_032874455.1	MULTISPECIES: oligopeptide ABC transporter permease OppC [Bacillus|Bacillus velezensis|Bacillus velezensis SQR9|Bacillus subtilis]
AN6_GM001144	100	2.0e-197	WP_003155039.1	MULTISPECIES: ABC transporter ATP-binding protein [Streptococcus pneumoniae|Bacillus sp. RHF6|Bacillus|Bacillus velezensis FZB42|Mycobacteroides abscessus subsp. massiliense|Bacillus sp. LJBV19]
AN6_GM001145	100	1.5e-169	WP_017417453.1	MULTISPECIES: oligopeptide ABC transporter ATP-binding protein OppF [Streptococcus pneumoniae|Bacillus sp. LJBV19|Bacillus|Bacillus velezensis|Bacillus amyloliquefaciens UMAF6614|Bacillus amyloliquefaciens]
AN6_GM001146	100	7.3e-236	ANS37872.1	GTP-binding protein [Bacillus amyloliquefaciens|Bacillus velezensis]
AN6_GM001147	100	2.8e-100	WP_032874457.1	MULTISPECIES: GNAT family N-acetyltransferase [Bacillus velezensis|Bacillus|Bacillus amyloliquefaciens]
AN6_GM001148	100	6.8e-66	WP_003155034.1	MULTISPECIES: transcriptional regulator Spx [Bacillus velezensis FZB42|Bacillus amyloliquefaciens Y2|Mycobacteroides abscessus subsp. massiliense|Bacillus|Bacillus sp. LJBV19|Streptococcus pneumoniae]
AN6_GM001149	100	8.2e-109	WP_032874459.1	MULTISPECIES: TerC family protein [Bacillus|Bacillus velezensis|Bacillus amyloliquefaciens]
AN6_GM001150	100	4.5e-115	AKD29294.1	adaptor protein controlling oligomerization of the AAA+ protein ClpC [Bacillus sp. 5B6|Streptococcus pneumoniae|Bacillus sp. BK100|Bacillus velezensis UCMB5036|Bacillus amyloliquefaciens|Bacillus velezensis|Mycobacteroides abscessus subsp. massiliense|Bacillus velezensis NJN-6|Bacillus velezensis UCMB5113|Bacillus sp. VMFN-A1|Bacillus velezensis UCMB5033|Bacillus velezensis CAU B946|Bacillus vele…
AN6_GM001151	100	1.0e-06	AMQ71709.1	hypothetical protein BAMY6639_17200 [Bacillus amyloliquefaciens UMAF6639]
AN6_GM001152	100	2.3e-223	WP_032874460.1	MULTISPECIES: competence protein CoiA [Bacillus amyloliquefaciens|Bacillus|Bacillus velezensis]
AN6_GM001153	100	0.0e+00	QIR71986.1	oligoendopeptidase F [Bacillus velezensis]
AN6_GM001154	100	1.4e-17	WP_032874462.1	MULTISPECIES: hypothetical protein [Bacillus amyloliquefaciens|Bacillus velezensis|Bacillus]
AN6_GM001155	99.7	5.2e-170	WP_032874464.1	MULTISPECIES: protease adaptor protein SpxH [Bacillus subtilis|Bacillus|Bacillus velezensis SQR9|Bacillus velezensis]
AN6_GM001156	100	4.6e-70	WP_032874466.1	MULTISPECIES: thiol management oxidoreductase [Bacillus|Bacillus velezensis|Bacillus amyloliquefaciens]
AN6_GM001157	99.6	2.0e-124	WP_020953968.1	MULTISPECIES: lytic transglycosylase domain-containing protein [Bacillus amyloliquefaciens group|Bacillus velezensis UCMB5113|Bacillus velezensis UCMB5033]
AN6_GM001158	100	3.9e-99	WP_032874470.1	MULTISPECIES: CYTH domain-containing protein [Bacillus amyloliquefaciens|Bacillus velezensis|Bacillus]
AN6_GM001159	96.9	5.8e-62	AFJ61231.1	conserved hypothetical protein YjbL [Bacillus amyloliquefaciens Y2]
AN6_GM001160	100	7.7e-112	WP_007610625.1	MULTISPECIES: GTP diphosphokinase [Bacillus velezensis AS43.3|Bacillus velezensis TrigoCor1448|Bacillus|Bacillus amyloliquefaciens KHG19|Bacillus velezensis FZB42|Bacillus amyloliquefaciens CC178]
AN6_GM001161	100	1.2e-149	WP_003155018.1	MULTISPECIES: NAD kinase [Bacillus velezensis FZB42|Bacillus amyloliquefaciens Y2|Streptococcus pneumoniae|Bacillus|Mycobacteroides abscessus subsp. massiliense|Bacillus sp. LJBV19]
AN6_GM001162	99.7	1.3e-165	WP_032874474.1	MULTISPECIES: RluA family pseudouridine synthase [Bacillus amyloliquefaciens|Bacillus velezensis|Bacillus]
AN6_GM001163	100	1.3e-142	WP_007610630.1	MULTISPECIES: bis(5'-nucleosyl)-tetraphosphatase PrpE [Bacillus amyloliquefaciens|Bacillus velezensis|Bacillus]
AN6_GM001164	100	0.0e+00	WP_007610641.1	MULTISPECIES: monovalent cation:proton antiporter family protein [Bacillus velezensis SQR9|Bacillus velezensis|Bacillus|Bacillus velezensis AS43.3|Bacillus amyloliquefaciens KHG19|Bacillus subtilis]
AN6_GM001165	100	1.1e-135	ANF36053.1	thiaminase [Bacillus velezensis]
AN6_GM001166	100	4.9e-82	WP_012117296.1	MULTISPECIES: thiazole tautomerase TenI [Bacillus|Bacillus velezensis SQR9|Bacillus sp. LJBV19|Bacillus amyloliquefaciens CC178|Bacillus velezensis FZB42|Bacillus subtilis]
AN6_GM001167	100	6.5e-215	WP_032874476.1	MULTISPECIES: glycine oxidase ThiO [Bacillus amyloliquefaciens|Bacillus|Bacillus velezensis]
AN6_GM001168	100	2.0e-29	WP_007409096.1	MULTISPECIES: sulfur carrier protein ThiS [Bacillus amyloliquefaciens Y2|Mycobacteroides abscessus subsp. massiliense|Bacillus|Bacillus sp. LJBV19|Bacillus amyloliquefaciens CC178|Bacillus velezensis FZB42]
AN6_GM001169	100	1.3e-134	WP_007610655.1	MULTISPECIES: thiazole synthase [Bacillus velezensis FZB42|Bacillus sp. LJBV19|Bacillus velezensis|Bacillus]
AN6_GM001170	100	1.4e-187	WP_032874478.1	MULTISPECIES: thiazole biosynthesis adenylyltransferase ThiF [Bacillus amyloliquefaciens|Bacillus velezensis|Bacillus]
AN6_GM001171	100	5.5e-147	WP_007610664.1	MULTISPECIES: bifunctional hydroxymethylpyrimidine kinase/phosphomethylpyrimidine kinase [Bacillus subtilis|Bacillus velezensis SQR9|Bacillus velezensis|Bacillus]
AN6_GM001172	100	5.3e-139	WP_003155001.1	MULTISPECIES: enoyl-ACP reductase FabI [Streptococcus pneumoniae|Bacillus sp. LJBV19|Bacillus|Mycobacteroides abscessus subsp. massiliense|Bacillus amyloliquefaciens IT-45|acyl-carrier protein]
AN6_GM001174	100	1.2e-96	WP_171006741.1	MULTISPECIES: spore coat protein [Bacillus|Bacillus velezensis]
AN6_GM001175	100	4.4e-82	WP_003154997.1	MULTISPECIES: spore coat protein [Bacillus sp. LJBV19|Mycobacteroides abscessus subsp. massiliense|Bacillus|Streptococcus pneumoniae|Bacillus amyloliquefaciens LFB112|Bacillus amyloliquefaciens IT-45]
AN6_GM001176	100	8.7e-92	WP_029973132.1	MULTISPECIES: spore coat protein [Bacillus velezensis SQR9|Bacillus velezensis|Bacillus|Bacillus subtilis]
AN6_GM001177	100	2.8e-77	WP_014417434.1	MULTISPECIES: spore coat protein [Bacillus|Bacillus velezensis SQR9|Bacillus velezensis|Bacillus sp. LJBV19|Bacillus amyloliquefaciens Y2|Bacillus subtilis]
AN6_GM001178	100	2.7e-41	WP_032874481.1	MULTISPECIES: hypothetical protein [Bacillus|Bacillus velezensis|Bacillus amyloliquefaciens]
AN6_GM001179	100	1.3e-59	AFJ61250.1	spore coat protein V [Bacillus amyloliquefaciens Y2]
AN6_GM001180	98.4	2.2e-58	WP_007610672.1	MULTISPECIES: DUF1360 domain-containing protein [Bacillus sp. 5B6|Bacillus amyloliquefaciens group]
AN6_GM001181	100	1.0e-15	ANF36068.1	hypothetical protein BCBMB205_11680 [Bacillus velezensis|Bacillus amyloliquefaciens]
AN6_GM001182	100	1.6e-28	WP_012117306.1	MULTISPECIES: hypothetical protein [Bacillus amyloliquefaciens CC178|Bacillus velezensis FZB42|Bacillus velezensis AS43.3|Mycobacteroides abscessus subsp. massiliense|Bacillus|Bacillus sp. LJBV19]
AN6_GM001183	100	8.1e-10	WP_007610678.1	MULTISPECIES: YjcZ family sporulation protein [Bacillus velezensis FZB42|Bacillus|Bacillus sp. LJBV19|Bacillus amyloliquefaciens LL3|Bacillus velezensis AS43.3|Bacillus amyloliquefaciens Y2]
AN6_GM001184	100	4.2e-37	WP_003154986.1	MULTISPECIES: stage VI sporulation protein F [Streptococcus pneumoniae|Bacillus|Mycobacteroides abscessus subsp. massiliense|Bacillus sp. LJBV19|Bacillus amyloliquefaciens Y2|Bacillus velezensis FZB42]
AN6_GM001185	99.9	0.0e+00	WP_032874483.1	MULTISPECIES: ATP-dependent helicase [Bacillus velezensis|Bacillus]
AN6_GM001186	100	1.6e-36	WP_032874485.1	MULTISPECIES: hypothetical protein [Bacillus velezensis|Bacillus velezensis SQR9|Bacillus|Bacillus subtilis]
AN6_GM001187	99.6	1.1e-141	WP_032874487.1	MULTISPECIES: subclass B1 metallo-beta-lactamase [Bacillus velezensis|Bacillus|Bacillus amyloliquefaciens]
AN6_GM001188	100	1.7e-123	WP_032874488.1	MULTISPECIES: ABC transporter permease [Bacillus amyloliquefaciens KHG19|Bacillus amyloliquefaciens|Bacillus velezensis|Bacillus]
AN6_GM001189	100	1.3e-131	WP_032874490.1	MULTISPECIES: ABC transporter ATP-binding protein [Bacillus amyloliquefaciens|Bacillus|Bacillus velezensis]
AN6_GM001190	100	3.1e-34	WP_007409078.1	MULTISPECIES: AbrB/MazE/SpoVT family DNA-binding domain-containing protein [Bacillus amyloliquefaciens Y2|Bacillus velezensis AS43.3|Bacillus sp. LJBV19|Mycobacteroides abscessus subsp. massiliense|Bacillus|Bacillus velezensis FZB42]
AN6_GM001191	99.3	2.1e-73	WP_007610689.1	MULTISPECIES: GNAT family N-acetyltransferase [Bacillus amyloliquefaciens|Bacillus velezensis|Bacillus]
AN6_GM001192	100	7.2e-92	WP_007610690.1	MULTISPECIES: YjcG family protein [Bacillus amyloliquefaciens|Bacillus|Bacillus velezensis]
AN6_GM001193	100	2.8e-126	WP_197985260.1	MULTISPECIES: esterase family protein [Bacillus]
AN6_GM001194	100	4.4e-211	WP_007610693.1	MULTISPECIES: methionine biosynthesis PLP-dependent protein [Bacillus subtilis|Bacillus|Bacillus velezensis SQR9|Bacillus velezensis]
AN6_GM001195	100	6.6e-218	WP_021495001.1	MULTISPECIES: cystathionine beta-lyase [Bacillus velezensis|Mycobacteroides abscessus subsp. massiliense|Bacillus|Bacillus amyloliquefaciens]
AN6_GM001196	100	4.3e-71	SDI94920.1	hypothetical protein SAMN05192538_0687 [Bacillus velezensis]
AN6_GM001197	100	3.4e-26	AQZ73819.1	hypothetical protein BLL65_12770 [Bacillus velezensis]
AN6_GM001198	100	3.1e-47	WP_032874492.1	MULTISPECIES: hypothetical protein [Bacillus subtilis|Bacillus|Bacillus velezensis|Bacillus velezensis SQR9]
AN6_GM001199	100	2.6e-49	WP_032874494.1	MULTISPECIES: hypothetical protein [Bacillus|Bacillus velezensis|Bacillus velezensis SQR9|Bacillus subtilis]
AN6_GM001200	100	1.0e-69	WP_032874496.1	MULTISPECIES: hypothetical protein [Bacillus subtilis|Bacillus|Bacillus velezensis SQR9|Bacillus velezensis]
AN6_GM001201	100	0.0e+00	WP_032874498.1	MULTISPECIES: ribonuclease YeeF family protein [Bacillus velezensis|Bacillus|Bacillus amyloliquefaciens]
AN6_GM001202	100	1.5e-60	WP_032874500.1	MULTISPECIES: hypothetical protein [Bacillus|Bacillus velezensis|Bacillus amyloliquefaciens]
AN6_GM001203	100	2.3e-66	WP_007407334.1	MULTISPECIES: VOC family protein [Bacillus velezensis AS43.3|Bacillus velezensis TrigoCor1448|Bacillus|Bacillus velezensis|Bacillus subtilis]
AN6_GM001204	100	4.1e-167	WP_087920758.1	MULTISPECIES: class A beta-lactamase [Bacillus velezensis|Bacillus]
AN6_GM001205	100	3.4e-52	WP_087920793.1	MULTISPECIES: antibiotic biosynthesis monooxygenase [Bacillus|Bacillus velezensis]
AN6_GM001206	100	2.8e-255	WP_032874506.1	MULTISPECIES: multidrug efflux MFS transporter [Bacillus velezensis|Bacillus|Bacillus amyloliquefaciens]
AN6_GM001207	100	8.9e-81	WP_007407329.1	MULTISPECIES: MarR family transcriptional regulator [Bacillus velezensis TrigoCor1448|Bacillus sp. LJBV19|Bacillus velezensis SQR9|Bacillus|Bacillus velezensis AS43.3|Bacillus amyloliquefaciens Y2]
AN6_GM001208	100	1.8e-220	WP_015239650.1	MULTISPECIES: glycosyl hydrolase 53 family protein [Bacillus amyloliquefaciens|Bacillus|Bacillus velezensis|Bacillus velezensis AS43.3]
AN6_GM001209	100	3.0e-292	WP_032874508.1	MULTISPECIES: UDP-glucose--hexose-1-phosphate uridylyltransferase [Bacillus amyloliquefaciens|Bacillus velezensis|Bacillus]
AN6_GM001210	100	3.5e-188	WP_032874510.1	MULTISPECIES: UDP-glucose 4-epimerase GalE [Bacillus|Bacillus velezensis|Bacillus amyloliquefaciens]
AN6_GM001211	100	5.0e-218	WP_032874512.1	MULTISPECIES: galactokinase [Bacillus velezensis|Bacillus|Bacillus amyloliquefaciens]
AN6_GM001212	100	0.0e+00	WP_032874514.1	MULTISPECIES: PTS transporter subunit EIIC [Bacillus amyloliquefaciens|Bacillus velezensis|Bacillus]
AN6_GM001213	100	6.4e-49	WP_007407323.1	MULTISPECIES: PTS lactose/cellobiose transporter subunit IIA [Mycobacteroides abscessus subsp. massiliense|Bacillus|Bacillus sp. LJBV19|Streptococcus pneumoniae|Bacillus amyloliquefaciens Y2|Bacillus velezensis FZB42]
AN6_GM001214	100	7.4e-280	WP_032874516.1	MULTISPECIES: 6-phospho-beta-galactosidase [Bacillus velezensis|Bacillus|Bacillus amyloliquefaciens]
AN6_GM001215	100	7.5e-138	SDI94129.1	transcriptional regulator, DeoR family [Bacillus velezensis]
AN6_GM001216	100	5.0e-125	WP_032874520.1	MULTISPECIES: HAD family phosphatase [Bacillus|Bacillus velezensis|Bacillus amyloliquefaciens]
AN6_GM001217	100	2.2e-52	WP_032874522.1	MULTISPECIES: DUF3147 family protein [Bacillus amyloliquefaciens|Bacillus velezensis|Bacillus]
AN6_GM001218	100	2.2e-70	WP_032875203.1	MULTISPECIES: MarR family transcriptional regulator [Bacillus amyloliquefaciens|Bacillus|Bacillus velezensis]
AN6_GM001219	100	1.6e-08	ASK57994.1	hypothetical protein CFN60_06230 [Bacillus velezensis NAU-B3|Bacillus velezensis|Bacillus sp. Lzh-5]
AN6_GM001220	100	5.9e-104	WP_032874524.1	MULTISPECIES: MgtC/SapB family protein [Bacillus|Bacillus velezensis|Bacillus amyloliquefaciens]
AN6_GM001221	95.6	1.0e-36	KNX34717.1	hypothetical protein AFK74_06035 [Bacillus amyloliquefaciens]
AN6_GM001222	100	2.9e-21	WP_012117340.1	MULTISPECIES: YjfB family protein [Bacillus amyloliquefaciens CC178|Bacillus velezensis FZB42|Bacillus amyloliquefaciens IT-45|Bacillus subtilis|Bacillus|Bacillus velezensis AS43.3]
AN6_GM001223	100	1.9e-65	WP_029325856.1	MULTISPECIES: DUF2809 domain-containing protein [Bacillus amyloliquefaciens|Bacillus|Bacillus velezensis]
AN6_GM001224	100	4.2e-101	WP_032874528.1	MULTISPECIES: YjgB family protein [Bacillus velezensis|Bacillus amyloliquefaciens|Bacillus]
AN6_GM001225	100	0.0e+00	SDI93763.1	formate dehydrogenase major subunit [Bacillus velezensis]
AN6_GM001226	100	4.6e-89	WP_012117344.1	MULTISPECIES: DUF1641 domain-containing protein [Bacillus amyloliquefaciens Y2|Streptococcus pneumoniae|Bacillus|Mycobacteroides abscessus subsp. massiliense|Bacillus sp. LJBV19|Bacillus velezensis FZB42]
AN6_GM001227	97.2	3.9e-31	EJD69552.1	hypothetical protein BB65665_00640 [Bacillus sp. 916]
AN6_GM001228	100	9.6e-228	WP_032874532.1	MULTISPECIES: cytochrome P450 [Bacillus|Bacillus velezensis|Bacillus amyloliquefaciens]
AN6_GM001229	100	4.0e-223	WP_032874534.1	MULTISPECIES: UDP-glucosyltransferase [Bacillus|Bacillus velezensis|Bacillus amyloliquefaciens]
AN6_GM001230	100	5.2e-29	WP_003154919.1	MULTISPECIES: hypothetical protein [Streptococcus pneumoniae|Bacillus amyloliquefaciens LL3|Mycobacteroides abscessus subsp. massiliense|Bacillus|Bacillus sp. LJBV19|Bacillus amyloliquefaciens TA208]
AN6_GM001231	100	6.6e-148	WP_032874536.1	MULTISPECIES: uroporphyrinogen-III synthase [Bacillus|Bacillus velezensis|Bacillus amyloliquefaciens]
AN6_GM001232	100	4.0e-123	SDI93511.1	putative ABC transport system permease protein [Bacillus velezensis]
AN6_GM001233	100	1.0e-131	WP_032874540.1	MULTISPECIES: ATP-binding cassette domain-containing protein [Bacillus|Bacillus velezensis|Bacillus amyloliquefaciens]
AN6_GM001234	100	5.6e-178	WP_032874542.1	MULTISPECIES: multidrug resistance efflux transporter family protein [Bacillus|Bacillus velezensis|Bacillus amyloliquefaciens]
AN6_GM001235	100	5.3e-92	WP_032874544.1	MULTISPECIES: cupin domain-containing protein [Bacillus amyloliquefaciens|Bacillus velezensis|Bacillus]
AN6_GM001237	100	2.1e-65	ERK84008.1	hypothetical protein N786_08605 [Bacillus amyloliquefaciens UASWS BA1]
AN6_GM001238	100	1.7e-218	WP_032874546.1	MULTISPECIES: NAD(P)/FAD-dependent oxidoreductase [Bacillus velezensis|Bacillus velezensis SQR9|Bacillus|Bacillus subtilis]
AN6_GM001239	100	1.2e-21	ANF36123.1	hypothetical protein BCBMB205_12230 [Bacillus velezensis]
AN6_GM001240	100	1.2e-274	ANS40410.1	glucuronate isomerase [Bacillus vallismortis|Bacillus amyloliquefaciens|Bacillus velezensis]
AN6_GM001241	100	3.4e-253	WP_049589350.1	MULTISPECIES: MFS transporter [Bacillus velezensis|Bacillus|Bacillus amyloliquefaciens]
AN6_GM001242	100	9.6e-189	AGZ55950.1	ribose operon repressor [Bacillus velezensis SQR9|Bacillus velezensis|Bacillus amyloliquefaciens|Bacillus amyloliquefaciens CC178|Bacillus amyloliquefaciens KHG19]
AN6_GM001243	99.8	2.1e-282	WP_032874548.1	MULTISPECIES: tagaturonate reductase [Bacillus amyloliquefaciens|Bacillus velezensis|Bacillus]
AN6_GM001244	97.8	4.0e-284	AFJ61344.1	galactarate dehydratase [Bacillus amyloliquefaciens Y2]
AN6_GM001245	100	7.1e-124	WP_032874550.1	MULTISPECIES: response regulator transcription factor [Bacillus velezensis|Bacillus|Bacillus amyloliquefaciens]
AN6_GM001246	100	2.4e-256	WP_032874552.1	MULTISPECIES: HAMP domain-containing histidine kinase [Bacillus amyloliquefaciens|Bacillus velezensis|Bacillus]
AN6_GM001247	99.7	2.8e-171	WP_065465011.1	MULTISPECIES: ATP-binding cassette domain-containing protein [Bacillus amyloliquefaciens|Bacillus velezensis|Bacillus]
AN6_GM001248	100	1.2e-119	WP_032874554.1	MULTISPECIES: ABC transporter permease [Bacillus amyloliquefaciens|Bacillus|Bacillus velezensis]
AN6_GM001249	100	4.9e-22	WP_003154894.1	MULTISPECIES: hypothetical protein [Bacillus|Bacillus velezensis|Bacillus amyloliquefaciens LFB112|Bacillus amyloliquefaciens IT-45|Bacillus velezensis NJN-6]
AN6_GM001250	100	2.1e-177	WP_032874556.1	MULTISPECIES: histidine kinase [Bacillus amyloliquefaciens|Bacillus|Bacillus velezensis]
AN6_GM001251	100	1.7e-114	WP_032871259.1	MULTISPECIES: response regulator transcription factor [Bacillus amyloliquefaciens|Bacillus|Bacillus velezensis]
AN6_GM001252	100	0.0e+00	WP_032874560.1	MULTISPECIES: type 2 lantipeptide synthetase LanM [Bacillus|Bacillus velezensis|Bacillus amyloliquefaciens]
AN6_GM001253	100	0.0e+00	WP_032874562.1	MULTISPECIES: peptidase domain-containing ABC transporter [Bacillus|Bacillus velezensis|Bacillus amyloliquefaciens]
AN6_GM001254	100	0.0e+00	WP_032874564.1	MULTISPECIES: type 2 lantipeptide synthetase LanM [Bacillus amyloliquefaciens|Bacillus velezensis|Bacillus]
AN6_GM001255	100	1.1e-128	WP_007610763.1	MULTISPECIES: sulfite exporter TauE/SafE family protein [Bacillus velezensis FZB42|Bacillus amyloliquefaciens Y2|Bacillus velezensis AS43.3|Mycobacteroides abscessus subsp. massiliense|Bacillus|Bacillus sp. LJBV19]
AN6_GM001256	100	1.8e-116	CDH96326.1	putative protein yjoA [Mycobacteroides abscessus subsp. massiliense|Bacillus velezensis NAU-B3]
AN6_GM001257	100	7.3e-214	AFJ61347.1	Response regulator aspartate phosphatase A [Bacillus amyloliquefaciens Y2]
AN6_GM001258	100	1.5e-14	WP_003154881.1	MULTISPECIES: PhrA family phosphatase inhibitor [Bacillus sp. LJBV19|Bacillus velezensis TrigoCor1448|Mycobacteroides abscessus subsp. massiliense|Streptococcus pneumoniae|Bacteria|Bacillus amyloliquefaciens TA208]
AN6_GM001259	99.7	5.8e-172	WP_032874566.1	MULTISPECIES: N-acetylmuramoyl-L-alanine amidase [Bacillus amyloliquefaciens|Bacillus|Bacillus velezensis]
AN6_GM001260	100	5.3e-60	ATX83798.1	helicase [Bacillus velezensis]
AN6_GM001261	100	5.2e-110	WP_032874569.1	MULTISPECIES: poly-gamma-glutamate hydrolase family protein [Bacillus|Bacillus velezensis|Bacillus amyloliquefaciens]
AN6_GM001262	99.5	2.3e-110	WP_007610775.1	MULTISPECIES: ImmA/IrrE family metallo-endopeptidase [Bacillus velezensis AS43.3|Bacillus velezensis|Bacillus|Bacillus velezensis TrigoCor1448|Bacillus amyloliquefaciens CC178|Bacillus velezensis FZB42]
AN6_GM001263	100	2.7e-55	WP_003154871.1	MULTISPECIES: helix-turn-helix transcriptional regulator [Bacillus velezensis FZB42|Bacillus amyloliquefaciens Y2|Streptococcus pneumoniae|Bacillus|Mycobacteroides abscessus subsp. massiliense|Bacillus sp. LJBV19]
AN6_GM001264	100	4.0e-26	WP_029325864.1	MULTISPECIES: hypothetical protein [Bacillus sp. LUNF1|Bacillus velezensis|Bacillus|Bacillus vallismortis]
AN6_GM001265	100	1.4e-150	WP_032874571.1	MULTISPECIES: phage portal protein [Bacillus|Bacillus velezensis|Bacillus amyloliquefaciens]
AN6_GM001266	100	1.4e-121	ANF36152.1	hypothetical protein BCBMB205_12520 [Bacillus velezensis]
AN6_GM001267	100	7.8e-24	WP_003154863.1	MULTISPECIES: hypothetical protein [Bacillus amyloliquefaciens XH7|Bacillus amyloliquefaciens TA208|Bacillus amyloliquefaciens LL3|Streptococcus pneumoniae|Bacillus sp. LJBV19|Bacillus]
AN6_GM001268	100	5.9e-11	AEB62890.1	hypothetical protein LL3_01349 [Bacillus amyloliquefaciens|Bacillus velezensis|Bacillus velezensis SQR9|Bacillus amyloliquefaciens CC178|Bacillus amyloliquefaciens LL3|Bacillus amyloliquefaciens XH7]
AN6_GM001269	99.1	2.5e-53	WP_032874575.1	MULTISPECIES: hypothetical protein [Bacillus|Bacillus velezensis|Bacillus amyloliquefaciens]
AN6_GM001270	100	9.8e-29	WP_003154859.1	MULTISPECIES: XtrA/YqaO family protein [Bacillus amyloliquefaciens LFB112|Bacillus amyloliquefaciens IT-45|Bacillus amyloliquefaciens Y2|Bacillus sp. LJBV19|Bacillus velezensis SQR9|Bacillus]
AN6_GM001271	100	7.1e-84	WP_032874577.1	MULTISPECIES: sigma-70 family RNA polymerase sigma factor [Bacillus|Bacillus velezensis SQR9|Bacillus velezensis|Bacillus subtilis]
AN6_GM001272	100	7.6e-141	WP_032874579.1	MULTISPECIES: terminase small subunit [Bacillus amyloliquefaciens|Bacillus velezensis|Bacillus]
AN6_GM001273	100	1.0e-251	WP_032874581.1	MULTISPECIES: PBSX family phage terminase large subunit [Bacillus|Bacillus velezensis|Bacillus amyloliquefaciens]
AN6_GM001274	100	5.4e-267	ANF36160.1	phage portal protein [Bacillus vallismortis|Bacillus amyloliquefaciens|Bacillus velezensis]
AN6_GM001275	99.6	2.0e-152	WP_007407275.1	MULTISPECIES: phage portal protein [Bacillus subtilis|Bacillus amyloliquefaciens KHG19|Bacillus amyloliquefaciens UMAF6614|Bacillus|Bacillus sp. LJBV19|Bacillus velezensis TrigoCor1448]
AN6_GM001276	99.7	2.1e-166	WP_007407274.1	MULTISPECIES: phage major capsid protein [Bacillus velezensis AS43.3|Bacillus sp. RHFS18|Mycobacteroides abscessus subsp. massiliense|Bacillus|Bacillus sp. EKM213B|Bacillus sp. RHF6]
AN6_GM001277	100	9.4e-65	WP_032874585.1	MULTISPECIES: DUF3199 family protein [Bacillus amyloliquefaciens|Bacillus|Bacillus velezensis]
AN6_GM001278	100	1.4e-62	WP_007610806.1	MULTISPECIES: DUF3599 family protein [Bacillus|Bacillus velezensis]
AN6_GM001279	100	2.4e-92	WP_032874587.1	MULTISPECIES: HK97 gp10 family phage protein [Bacillus amyloliquefaciens|Bacillus|Bacillus velezensis]
AN6_GM001280	100	3.3e-77	WP_032874589.1	MULTISPECIES: hypothetical protein [Bacillus amyloliquefaciens|Bacillus velezensis|Bacillus]
AN6_GM001281	98.6	1.5e-27	WP_007407269.1	MULTISPECIES: hypothetical protein [Bacillus subtilis|Bacillus velezensis|Bacillus]
AN6_GM001282	100	9.5e-256	WP_007610810.1	MULTISPECIES: phage tail sheath subtilisin-like domain-containing protein [Bacillus velezensis|Mycobacteroides abscessus subsp. massiliense|Bacillus|Bacillus sp. Pc3|Bacillus amyloliquefaciens UMAF6614|Bacillus amyloliquefaciens UMAF6639]
AN6_GM001283	100	2.6e-74	WP_003154837.1	MULTISPECIES: phage tail tube protein [Bacillus amyloliquefaciens TA208|Bacillus sp. LJBV19|Mycobacteroides abscessus subsp. massiliense|Bacillus|Bacillus amyloliquefaciens LL3|Streptococcus pneumoniae]
AN6_GM001284	98.8	8.9e-87	EIF12805.1	Phage XkdN-like protein [Bacillus sp. 5B6]
AN6_GM001285	100	2.8e-20	AEB24326.1	Phage-like element PBSX protein xkdN [Bacillus velezensis UCMB5113|Bacillus velezensis M27|Bacillus amyloliquefaciens XH7|Bacillus sp. VMFN-A1|Bacillus amyloliquefaciens IT-45|Bacillus velezensis NJN-6|Bacillus amyloliquefaciens UMAF6614|Bacillus subtilis|Bacillus velezensis NAU-B3|Bacillus amyloliquefaciens LFB112|Bacillus amyloliquefaciens DSM 7|Bacillus velezensis UCMB5033|Bacillus velezensis …
AN6_GM001286	100	0.0e+00	WP_032874593.1	MULTISPECIES: transglycosylase SLT domain-containing protein [Bacillus amyloliquefaciens|Bacillus velezensis|Bacillus]
AN6_GM001287	99.5	2.8e-120	WP_007610816.1	MULTISPECIES: LysM peptidoglycan-binding domain-containing protein [Mycobacteroides abscessus subsp. massiliense|Bacillus|Streptococcus pneumoniae|Bacillus subtilis|Bacillus amyloliquefaciens IT-45|Bacillus amyloliquefaciens]
AN6_GM001288	100	3.9e-179	WP_032874595.1	MULTISPECIES: hypothetical protein [Bacillus|Bacillus velezensis|Bacillus amyloliquefaciens]
AN6_GM001289	100	3.6e-39	WP_007610818.1	MULTISPECIES: DUF2577 family protein [Bacillus subtilis|Bacillus amyloliquefaciens LFB112|Bacillus velezensis AS43.3|Streptococcus pneumoniae|Bacillus|Bacillus velezensis TrigoCor1448]
AN6_GM001290	100	3.2e-69	WP_032874597.1	MULTISPECIES: DUF2634 domain-containing protein [Bacillus amyloliquefaciens|Bacillus|Bacillus velezensis]
AN6_GM001291	100	1.6e-191	WP_007610819.1	MULTISPECIES: baseplate J/gp47 family protein [Bacillus velezensis|Bacillus|Bacillus amyloliquefaciens]
AN6_GM001292	100	2.7e-100	WP_032874599.1	MULTISPECIES: YmfQ family protein [Bacillus velezensis|Bacillus|Bacillus amyloliquefaciens]
AN6_GM001293	100	5.7e-40	WP_015239690.1	MULTISPECIES: hypothetical protein [Bacillus velezensis AS43.3|Bacillus velezensis TrigoCor1448|Bacillus velezensis|Bacillus]
AN6_GM001294	100	0.0e+00	WP_032874601.1	MULTISPECIES: hypothetical protein [Bacillus velezensis|Bacillus|Bacillus amyloliquefaciens]
AN6_GM001295	100	7.3e-62	WP_032874603.1	MULTISPECIES: YomQ/XkdW protein, phage-like element PBSX [Bacillus amyloliquefaciens|Bacillus|Bacillus velezensis]
AN6_GM001296	100	4.5e-17	QEK98979.1	XkdX family protein [Bacillus amyloliquefaciens]
AN6_GM001297	97.7	5.1e-142	EIF12818.1	XepA [Bacillus sp. 5B6]
AN6_GM001298	98.9	1.7e-36	WP_003154815.1	MULTISPECIES: hemolysin XhlA family protein [Streptococcus pneumoniae|Bacillus|Bacillus sp. LJBV19|Bacillus sp. RHFS18|Bacillus velezensis FZB42|Bacillus sp. EKM213B]
AN6_GM001299	100	2.0e-37	WP_003154813.1	MULTISPECIES: phage holin [Bacillus velezensis FZB42|Bacillus amyloliquefaciens Y2|Bacillus velezensis AS43.3|Streptococcus pneumoniae|Bacillus sp. LJBV19|Bacillus]
AN6_GM001300	100	4.0e-167	WP_032874609.1	MULTISPECIES: N-acetylmuramoyl-L-alanine amidase [Bacillus amyloliquefaciens|Bacillus velezensis|Bacillus]
AN6_GM001301	97.6	5.1e-12	AEB62923.1	hypothetical protein LL3_01382 [Bacillus sp. 5B6|Bacillus amyloliquefaciens LL3|Bacillus velezensis SQR9|Bacillus amyloliquefaciens|Bacillus velezensis|Bacillus amyloliquefaciens EGD-AQ14|Bacillus velezensis M27|Bacillus amyloliquefaciens XH7|Bacillus amyloliquefaciens IT-45|Bacillus amyloliquefaciens Y2|Bacillus amyloliquefaciens UMAF6614|Bacillus velezensis YAU B9601-Y2|Bacillus amyloliquefacie…
AN6_GM001302	100	3.7e-21	WP_003154807.1	MULTISPECIES: type II toxin-antitoxin system SpoIISB family antitoxin [Bacillus velezensis FZB42|Bacillus amyloliquefaciens TA208|Bacillus|Mycobacteroides abscessus subsp. massiliense|Bacillus sp. LJBV19|Streptococcus pneumoniae]
AN6_GM001303	100	6.5e-134	AFJ61373.1	stage II sporulation protein SA [Bacillus amyloliquefaciens Y2]
AN6_GM001304	100	6.0e-169	WP_032874611.1	MULTISPECIES: inorganic phosphate transporter [Bacillus subtilis|Bacillus|Bacillus velezensis|Bacillus velezensis SQR9]
AN6_GM001305	100	3.1e-110	WP_032874614.1	MULTISPECIES: DUF47 domain-containing protein [Bacillus velezensis|Bacillus velezensis SQR9|Bacillus|Bacillus subtilis|Bacillus sp. SDLI1]
AN6_GM001306	97.7	1.3e-13	ANF36194.1	hypothetical protein BCBMB205_12940 [Bacillus velezensis]
AN6_GM001307	99.8	3.7e-249	AFJ61377.1	amino acid/polyamine antiporter, APA family [Bacillus velezensis YAU B9601-Y2|Bacillus velezensis NAU-B3|Bacillus amyloliquefaciens Y2|Bacillus amyloliquefaciens|Bacillus velezensis|Mycobacteroides abscessus subsp. massiliense|Bacillus amyloliquefaciens EGD-AQ14]
AN6_GM001308	100	1.6e-17	AFJ61378.1	hypothetical protein MUS_1359 [Bacillus amyloliquefaciens Y2|Bacillus velezensis]
AN6_GM001309	100	3.0e-173	WP_032874618.1	MULTISPECIES: ring-cleaving dioxygenase [Bacillus velezensis|Bacillus|Bacillus amyloliquefaciens]
AN6_GM001311	100	0.0e+00	WP_032874620.1	MULTISPECIES: glycosyltransferase family 39 protein [Bacillus|Bacillus velezensis|Bacillus amyloliquefaciens]
AN6_GM001312	100	2.5e-178	QDF48281.1	putative glycosyltransferase [Bacillus velezensis]
AN6_GM001313	100	2.2e-38	AMQ71756.1	hypothetical protein BAMY6639_18065 [Bacillus amyloliquefaciens UMAF6639]
AN6_GM001314	100	1.4e-219	AHZ15249.1	protein YvtA [Bacillus amyloliquefaciens|Bacillus velezensis|Bacillus velezensis SQR9|Bacillus sp. HNA3|Bacillus sp. GZB|Bacillus vallismortis|Bacillus subtilis]
AN6_GM001315	100	6.8e-287	WP_032874624.1	MULTISPECIES: MFS transporter [Bacillus velezensis|Bacillus|Bacillus amyloliquefaciens]
AN6_GM001316	100	3.6e-154	WP_007407248.1	MULTISPECIES: M55 family metallopeptidase [Bacillus amyloliquefaciens LFB112|Bacillus velezensis FZB42|Bacillus amyloliquefaciens CC178|Bacillus|Mycobacteroides abscessus subsp. massiliense|Bacillus sp. LJBV19]
AN6_GM001317	100	1.6e-158	WP_032874626.1	MULTISPECIES: ABC transporter permease [Bacillus|Bacillus velezensis|Bacillus amyloliquefaciens]
AN6_GM001318	99.4	3.9e-176	AFJ61388.1	peptide/nickel transport system permease protein [Bacillus amyloliquefaciens Y2|Bacillus velezensis UCMB5113|Bacillus velezensis UCMB5033]
AN6_GM001319	100	3.9e-190	WP_032874630.1	MULTISPECIES: ABC transporter ATP-binding protein [Bacillus velezensis|Bacillus|Bacillus amyloliquefaciens]
AN6_GM001320	100	0.0e+00	WP_032874632.1	MULTISPECIES: peptide ABC transporter substrate-binding protein [Bacillus velezensis|Bacillus|Bacillus amyloliquefaciens]
AN6_GM001321	100	7.7e-177	ANF36208.1	peptidase S66 [Bacillus vallismortis|Bacillus velezensis|Bacillus amyloliquefaciens|Bacillus sp. HNA3]
AN6_GM001322	99.7	2.1e-202	WP_032874636.1	MULTISPECIES: dipeptide epimerase [Bacillus velezensis|Bacillus|Bacillus amyloliquefaciens]
AN6_GM001323	100	1.9e-172	WP_032874638.1	MULTISPECIES: C40 family peptidase [Bacillus amyloliquefaciens|Bacillus velezensis|Bacillus]
AN6_GM001324	100	1.0e-179	WP_032874640.1	MULTISPECIES: ATP-binding cassette domain-containing protein [Bacillus amyloliquefaciens|Bacillus velezensis|Bacillus]
AN6_GM001325	100	4.9e-204	WP_024085204.1	MULTISPECIES: lactonase family protein [Bacillus amyloliquefaciens|Bacillus velezensis NJN-6|Bacillus amyloliquefaciens LFB112|Streptococcus pneumoniae|Bacillus velezensis|Bacillus]
AN6_GM001326	100	6.7e-159	WP_032874643.1	MULTISPECIES: dimethylarginine dimethylaminohydrolase family protein [Bacillus velezensis|Bacillus|Bacillus amyloliquefaciens]
AN6_GM001327	100	8.4e-16	CDG29233.1	conserved protein of unknown function [Bacillus velezensis UCMB5033]
AN6_GM001328	100	3.6e-91	EIF12846.1	acyl-CoA hydrolase [Bacillus velezensis NAU-B3|Bacillus sp. 5B6]
AN6_GM001329	100	4.4e-100	WP_032874645.1	MULTISPECIES: GNAT family N-acetyltransferase [Bacillus velezensis|Bacillus|Bacillus amyloliquefaciens]
AN6_GM001330	100	8.8e-19	ANF36216.1	hypothetical protein BCBMB205_13160 [Bacillus velezensis]
AN6_GM001331	100	1.8e-51	WP_032874647.1	MULTISPECIES: multidrug efflux SMR transporter [Bacillus|Bacillus velezensis|Bacillus amyloliquefaciens]
AN6_GM001332	100	3.9e-48	WP_032874649.1	MULTISPECIES: multidrug efflux SMR transporter [Bacillus amyloliquefaciens|Bacillus velezensis|Bacillus]
AN6_GM001333	100	2.2e-168	WP_007407234.1	MULTISPECIES: formyltetrahydrofolate deformylase [Bacillus velezensis AS43.3|Bacillus velezensis TrigoCor1448|Bacillus|Bacillus velezensis SQR9|Bacillus amyloliquefaciens CC178|Bacillus velezensis FZB42]
AN6_GM001334	100	1.1e-08	RAP15464.1	hypothetical protein HS9_00792 [Bacillus velezensis]
AN6_GM001335	100	1.4e-204	WP_032874651.1	MULTISPECIES: glutamate 5-kinase [Bacillus|Bacillus velezensis|Bacillus amyloliquefaciens]
AN6_GM001336	100	8.3e-227	WP_015417313.1	MULTISPECIES: glutamate-5-semialdehyde dehydrogenase [Bacillus amyloliquefaciens|Bacillus|Bacillus velezensis]
AN6_GM001337	100	1.7e-70	WP_007407231.1	MULTISPECIES: organic hydroperoxide resistance protein [Bacillus subtilis|Bacillus velezensis AS43.3|Bacillus velezensis|Bacteria]
AN6_GM001338	100	7.6e-86	ANF36223.1	organic peroxide-sensing transcriptional regulator [Bacillus sp. HNA3|Bacillus sp. LUNF1|Bacillus vallismortis|Bacillus velezensis|Bacillus amyloliquefaciens]
AN6_GM001339	100	8.8e-69	EIF12856.1	OhrB [Bacillus sp. 5B6]
AN6_GM001340	100	3.0e-47	AIW37112.1	hypothetical protein KS07_06385 [Bacillus subtilis|Bacillus velezensis|Bacillus amyloliquefaciens|Bacillus sp. HNA3]
AN6_GM001341	100	1.7e-81	WP_032874655.1	MULTISPECIES: hypothetical protein [Bacillus amyloliquefaciens|Bacillus velezensis|Bacillus]
AN6_GM001342	100	1.6e-216	WP_032874657.1	MULTISPECIES: glycosyltransferase [Bacillus|Bacillus velezensis|Bacillus amyloliquefaciens]
AN6_GM001343	100	9.3e-172	SDI89389.1	hypothetical protein SAMN05192538_0548 [Bacillus velezensis]
AN6_GM001344	99.8	0.0e+00	WP_032874661.1	MULTISPECIES: AAA family ATPase [Bacillus|Bacillus velezensis|Bacillus amyloliquefaciens]
AN6_GM001345	100	0.0e+00	WP_032874663.1	MULTISPECIES: 5-methyltetrahydropteroyltriglutamate--homocysteine S-methyltransferase [Bacillus|Bacillus velezensis|Bacillus amyloliquefaciens]
AN6_GM001346	100	1.4e-173	WP_032874666.1	MULTISPECIES: S8 family peptidase [Bacillus|Bacillus velezensis SQR9|Bacillus velezensis|Bacillus subtilis]
AN6_GM001347	100	9.7e-16	RAP15449.1	hypothetical protein HS9_00777 [Bacillus velezensis]
AN6_GM001348	100	7.1e-150	WP_032874668.1	MULTISPECIES: STAS domain-containing protein [Bacillus subtilis|Bacillus|Bacillus velezensis|Bacillus velezensis SQR9]
AN6_GM001349	100	5.2e-131	WP_032874670.1	MULTISPECIES: CbiQ family ECF transporter T component [Bacillus|Bacillus velezensis|Bacillus amyloliquefaciens]
AN6_GM001350	100	0.0e+00	WP_032874672.1	MULTISPECIES: energy-coupling factor ABC transporter ATP-binding protein [Bacillus amyloliquefaciens|Bacillus velezensis|Bacillus]
AN6_GM001351	100	3.5e-98	WP_032874674.1	MULTISPECIES: ECF transporter S component [Bacillus subtilis|Bacillus|Bacillus velezensis|Bacillus velezensis SQR9]
AN6_GM001352	100	3.9e-30	ANF36238.1	hypothetical protein BCBMB205_13380 [Bacillus velezensis|Bacillus amyloliquefaciens]
AN6_GM001353	100	1.5e-244	WP_032874678.1	MULTISPECIES: glycoside hydrolase family 18 protein [Bacillus amyloliquefaciens|Bacillus velezensis|Bacillus]
AN6_GM001354	100	3.8e-16	CDH96233.1	putative protein ykzD [Bacillus velezensis NAU-B3]
AN6_GM001355	100	3.4e-242	WP_032874679.1	MULTISPECIES: magnesium transporter [Bacillus amyloliquefaciens|Bacillus velezensis|Bacillus]
AN6_GM001356	100	3.0e-51	WP_003154734.1	MULTISPECIES: MerR family transcriptional regulator TnrA [Bacillus velezensis FZB42|Bacillus velezensis AS43.3|Bacillus|Mycobacteroides abscessus subsp. massiliense|Bacillus sp. LJBV19|Streptococcus pneumoniae]
AN6_GM001357	100	5.9e-18	WP_003154733.1	MULTISPECIES: hypothetical protein [Bacillus amyloliquefaciens Y2|Streptococcus pneumoniae|Bacillus sp. LJBV19|Bacillus|Mycobacteroides abscessus subsp. massiliense|Bacillus velezensis FZB42]
AN6_GM001358	100	4.7e-24	WP_003154731.1	MULTISPECIES: Fur-regulated basic protein FbpA [Streptococcus pneumoniae|Bacillus|Mycobacteroides abscessus subsp. massiliense|Bacillus sp. LJBV19|Bacillus velezensis AS43.3|Bacillus velezensis FZB42]
AN6_GM001359	100	2.2e-79	WP_007610911.1	MULTISPECIES: MarR family transcriptional regulator [Bacillus|Bacillus velezensis SQR9|Bacillus sp. LJBV19|Bacillus amyloliquefaciens Y2|Bacillus velezensis FZB42|Bacillus amyloliquefaciens CC178]
AN6_GM001360	99.5	9.4e-98	WP_007407215.1	MULTISPECIES: hypothetical protein [Bacillus sp. RHF6|Bacillus velezensis FZB42|Bacillus amyloliquefaciens Y2|Bacillus sp. LJBV19|Mycobacteroides abscessus subsp. massiliense|Bacillus]
AN6_GM001361	100	0.0e+00	WP_032874681.1	MULTISPECIES: DNA ligase D [Bacillus|Bacillus velezensis|Bacillus amyloliquefaciens]
AN6_GM001362	100	5.0e-154	WP_007610913.1	MULTISPECIES: Ku protein [Bacillus sp. GZB|Bacillus sp. LJBV19|Bacillus velezensis SQR9|Bacillus nematocida|Mycobacteroides abscessus subsp. massiliense|Bacillus]
AN6_GM001363	100	2.9e-31	WP_032874683.1	MULTISPECIES: hypothetical protein [Bacillus amyloliquefaciens|Bacillus velezensis|Bacillus vallismortis|Bacillus]
AN6_GM001364	100	1.0e-99	AVI28123.1	DedA family protein [Bacillus velezensis|Bacillus amyloliquefaciens]
AN6_GM001365	99.6	1.3e-140	AFJ61435.1	putative membrane protein [Bacillus amyloliquefaciens Y2|Bacillus velezensis]
AN6_GM001366	100	5.5e-122	AHZ15298.1	RNA polymerase sigma factor SigI [Bacillus velezensis|Bacillus velezensis SQR9|Bacillus velezensis CAU B946|Bacillus velezensis NAU-B3|Bacillus velezensis YAU B9601-Y2]
AN6_GM001367	100	9.3e-196	WP_014417566.1	MULTISPECIES: anti-sigma factor domain-containing protein [Bacillus amyloliquefaciens Y2|Bacillus amyloliquefaciens UMAF6614|Bacillus velezensis AS43.3|Bacillus sp. BH072|Bacillus velezensis|Bacillus]
AN6_GM001368	98.5	7.8e-26	EIF12887.1	SspD [Bacillus sp. 5B6]
AN6_GM001369	100	5.1e-125	WP_032874687.1	MULTISPECIES: DUF1836 domain-containing protein [Bacillus amyloliquefaciens|Bacillus|Bacillus velezensis]
AN6_GM001370	100	2.4e-154	WP_007407207.1	MULTISPECIES: protease HtpX [Bacillus amyloliquefaciens Y2|Bacillus velezensis AS43.3|Bacillus sp. LJBV19|Bacillus|Mycobacteroides abscessus subsp. massiliense|Bacillus velezensis FZB42]
AN6_GM001371	100	9.9e-242	WP_007610933.1	MULTISPECIES: TrkH family potassium uptake protein [Bacillus|Bacillus velezensis|Bacillus velezensis SQR9|Bacillus subtilis|Bacillus amyloliquefaciens CC178|Bacillus velezensis FZB42]
AN6_GM001372	100	4.7e-109	EIF12892.1	hypothetical protein MY7_1216 [Bacillus sp. 5B6]
AN6_GM001373	100	7.4e-22	WP_007610936.1	MULTISPECIES: hypothetical protein [Bacillus velezensis AS43.3|Bacillus sp. LJBV19|Mycobacteroides abscessus subsp. massiliense|Bacillus|Bacillus velezensis FZB42|Bacillus amyloliquefaciens CC178]
AN6_GM001374	100	8.7e-190	WP_032874691.1	MULTISPECIES: acyltransferase family protein [Bacillus|Bacillus velezensis|Bacillus amyloliquefaciens]
AN6_GM001375	100	0.0e+00	WP_032874693.1	MULTISPECIES: PAS domain-containing sensor histidine kinase [Bacillus amyloliquefaciens|Bacillus|Bacillus velezensis]
AN6_GM001376	100	2.7e-88	WP_032874695.1	MULTISPECIES: methylated-DNA--[Bacillus velezensis|Bacillus amyloliquefaciens|protein]
AN6_GM001377	100	7.5e-13	AFZ90410.1	hypothetical protein B938_06930 [Bacillus amyloliquefaciens|Bacillus velezensis|Bacillus velezensis SQR9|Bacillus sp. 916|Bacillus amyloliquefaciens CC178|Bacillus sp. BK100|Bacillus velezensis AS43.3]
AN6_GM001378	100	8.4e-196	WP_007610944.1	MULTISPECIES: S-methyl-5-thioribose-1-phosphate isomerase [Bacillus|Bacillus velezensis|Bacillus amyloliquefaciens]
AN6_GM001379	100	2.1e-224	WP_014417574.1	MULTISPECIES: S-methyl-5-thioribose kinase [Bacillus amyloliquefaciens Y2|Bacillus|Bacillus velezensis|Bacillus sp. LJBV19|Bacillus sp. BH072]
AN6_GM001381	100	3.3e-149	WP_032874697.1	MULTISPECIES: carbon-nitrogen family hydrolase [Bacillus velezensis|Bacillus|Bacillus amyloliquefaciens]
AN6_GM001382	100	2.1e-238	ANF36271.1	diaminopimelate aminotransferase [Bacillus velezensis]
AN6_GM001383	100	3.1e-226	AVV93677.1	2,3-diketo-5-methylthiopentyl-1-phosphate enolase [Bacillus velezensis]
AN6_GM001384	100	3.2e-135	WP_032874701.1	MULTISPECIES: 2-hydroxy-3-keto-5-methylthiopentenyl-1-phosphate phosphatase [Bacillus|Bacillus velezensis|Bacillus amyloliquefaciens]
AN6_GM001385	100	2.1e-114	WP_032874703.1	MULTISPECIES: methylthioribulose 1-phosphate dehydratase [Bacillus|Bacillus velezensis|Bacillus amyloliquefaciens]
AN6_GM001386	100	1.6e-94	WP_032874705.1	MULTISPECIES: cupin domain-containing protein [Bacillus subtilis|Bacillus|Bacillus velezensis SQR9|Bacillus velezensis]
AN6_GM001387	100	4.9e-41	WP_003154690.1	MULTISPECIES: aspartyl-phosphate phosphatase Spo0E family protein [Bacillus amyloliquefaciens Y2|Streptococcus pneumoniae|Mycobacteroides abscessus subsp. massiliense|Bacillus|Bacillus velezensis FZB42|Bacillus sp. LJBV19]
AN6_GM001388	100	1.4e-16	ANF36278.1	hypothetical protein BCBMB205_13780 [Bacillus velezensis]
AN6_GM001389	100	1.9e-273	WP_046559543.1	MULTISPECIES: PAS domain-containing sensor histidine kinase [Bacillus amyloliquefaciens|Bacillus velezensis FZB42|Bacillus velezensis|Bacillus]
AN6_GM001390	100	9.8e-14	AFJ61460.1	hypothetical protein MUS_1447 [Bacillus amyloliquefaciens Y2|Bacillus velezensis|Bacillus sp. 5B6]
AN6_GM001391	100	1.4e-75	EIF12911.1	MarR family protein [Bacillus sp. 5B6]
AN6_GM001392	100	2.7e-130	CDG29291.1	motility protein B; MotB component of the stator flagellum complex [Bacillus velezensis UCMB5033]
AN6_GM001393	100	2.0e-136	AIU81494.1	Chemotaxis protein PomA [Bacillus amyloliquefaciens|Bacillus velezensis|Mycobacteroides abscessus subsp. massiliense]
AN6_GM001394	100	0.0e+00	ANF36284.1	ATP-dependent Clp protease ATP-binding protein [Bacillus velezensis]
AN6_GM001395	100	6.7e-24	ANF36285.1	hypothetical protein BCBMB205_13850 [Bacillus sp. HNA3|Bacillus amyloliquefaciens|Bacillus velezensis|Bacillus vallismortis]
AN6_GM001396	100	1.7e-180	WP_032874708.1	MULTISPECIES: membrane protein [Bacillus|Bacillus amyloliquefaciens|Bacillus velezensis]
AN6_GM001397	100	9.0e-209	WP_032874709.1	MULTISPECIES: hypothetical protein [Bacillus amyloliquefaciens|Bacillus|Bacillus velezensis]
AN6_GM001398	100	4.4e-129	AFJ61470.1	queuosine biosynthesis protein [Bacillus amyloliquefaciens Y2]
AN6_GM001399	99.3	7.7e-79	WP_007611020.1	MULTISPECIES: 6-carboxytetrahydropterin synthase QueD [Bacillus|Bacillus velezensis|Bacillus velezensis SQR9|Bacillus subtilis]
AN6_GM001400	100	9.4e-138	WP_003154676.1	MULTISPECIES: 7-carboxy-7-deazaguanine synthase QueE [Bacillus velezensis FZB42|Bacillus amyloliquefaciens CC178|Bacillus amyloliquefaciens Y2|Mycobacteroides abscessus subsp. massiliense|Bacillus|Bacillus sp. LJBV19]
AN6_GM001401	100	5.6e-94	WP_003154673.1	MULTISPECIES: NADPH-dependent 7-cyano-7-deazaguanine reductase QueF [Streptococcus pneumoniae|Bacillus amyloliquefaciens LL3|Bacillus|Bacillus sp. LJBV19|Bacillus amyloliquefaciens TA208|Bacillus velezensis FZB42]
AN6_GM001402	100	2.7e-36	WP_032874710.1	MULTISPECIES: hypothetical protein [Bacillus|Bacillus velezensis|Bacillus amyloliquefaciens]
AN6_GM001403	100	1.7e-57	WP_007611023.1	MULTISPECIES: winged helix-turn-helix transcriptional regulator [Bacillus sp. LJBV19|Bacillus velezensis|Bacillus velezensis SQR9|Bacillus|Bacillus subtilis]
AN6_GM001404	100	4.8e-132	WP_032874711.1	MULTISPECIES: glucose 1-dehydrogenase [Bacillus velezensis|Bacillus|Bacillus amyloliquefaciens]
AN6_GM001405	100	9.2e-32	ARB33028.1	7-cyano-7-deazaguanine reductase [Bacillus vallismortis|Bacillus velezensis]
AN6_GM001406	100	2.3e-44	WP_032874712.1	MULTISPECIES: DUF3219 family protein [Bacillus amyloliquefaciens|Bacillus|Bacillus velezensis]
AN6_GM001407	100	1.3e-42	AKL75965.1	hypothetical protein ABH13_1375 [Bacillus velezensis]
AN6_GM001408	98.4	8.8e-27	WP_014304905.1	MULTISPECIES: hypothetical protein [Bacillus velezensis|Bacillus|Bacillus sp. LJBV19|Bacillus amyloliquefaciens Y2|Bacillus sp. BH072]
AN6_GM001409	100	2.1e-109	WP_032874713.1	MULTISPECIES: cell wall hydrolase [Bacillus|Bacillus velezensis|Bacillus amyloliquefaciens]
AN6_GM001410	100	1.6e-245	EIF12929.1	Polysaccharide biosynthesis protein [Bacillus sp. 5B6]
AN6_GM001411	100	1.3e-87	WP_007611032.1	MULTISPECIES: redoxin domain-containing protein [Bacillus|Bacillus velezensis|Bacillus velezensis SQR9|Bacillus subtilis]
AN6_GM001412	100	0.0e+00	WP_032874714.1	MULTISPECIES: heavy metal translocating P-type ATPase [Bacillus|Bacillus velezensis|Bacillus amyloliquefaciens]
AN6_GM001413	100	1.2e-205	WP_017417665.1	MULTISPECIES: aminopeptidase P family protein [Bacillus velezensis|Bacillus amyloliquefaciens|Bacillus]
AN6_GM001414	100	1.1e-14	AFJ61482.1	hypothetical protein MUS_1469 [Bacillus amyloliquefaciens EGD-AQ14|Bacillus amyloliquefaciens|Bacillus velezensis|Mycobacteroides abscessus subsp. massiliense|Bacillus sp. BK100|Bacillus velezensis AS43.3|Bacillus amyloliquefaciens UMAF6614|Bacillus amyloliquefaciens UMAF6639|Bacillus velezensis NAU-B3|Bacillus amyloliquefaciens Y2]
AN6_GM001415	100	4.4e-175	WP_015417354.1	MULTISPECIES: LacI family DNA-binding transcriptional regulator [Bacillus subtilis|Bacillus amyloliquefaciens UMAF6639|Bacillus|Bacillus velezensis|Bacillus velezensis SQR9|Bacillus sp. Pc3]
AN6_GM001416	100	1.7e-157	WP_007611051.1	MULTISPECIES: transcription antiterminator [Bacillus|Bacillus velezensis|Bacillus sp. 5B6]
AN6_GM001417	100	0.0e+00	WP_003154656.1	MULTISPECIES: PTS transporter subunit EIIC [Bacillus velezensis TrigoCor1448|Bacillus velezensis|Bacillus|Bacillus velezensis AS43.3|Bacillus amyloliquefaciens LFB112|Bacillus amyloliquefaciens IT-45]
AN6_GM001418	100	5.8e-40	EIF12937.1	phosphocarrier protein HPr [Bacillus sp. 5B6]
AN6_GM001419	100	0.0e+00	WP_007611069.1	MULTISPECIES: phosphoenolpyruvate--protein phosphotransferase [Bacillus|Bacillus velezensis|Bacillus amyloliquefaciens]
AN6_GM001420	100	7.5e-36	WP_003154646.1	MULTISPECIES: transcriptional regulator [Bacillus velezensis FZB42|Bacillus amyloliquefaciens Y2|Streptococcus pneumoniae|Bacillus sp. LJBV19|Bacillus|Mycobacteroides abscessus subsp. massiliense]
AN6_GM001421	100	1.8e-198	WP_007611071.1	MULTISPECIES: spore photoproduct lyase [Bacillus amyloliquefaciens CC178|Bacillus velezensis FZB42|Bacillus amyloliquefaciens|Bacillus|Mycobacteroides abscessus subsp. massiliense|Bacillus velezensis]
AN6_GM001422	99.3	0.0e+00	EIF12941.1	methyl-accepting chemotaxis protein McpC [Bacillus sp. 5B6]
AN6_GM001423	99.7	3.7e-157	WP_032874716.1	MULTISPECIES: NAD(P)-dependent oxidoreductase [Bacillus amyloliquefaciens|Bacillus velezensis|Bacillus]
AN6_GM001424	100	7.9e-135	WP_032874718.1	MULTISPECIES: hypothetical protein [Bacillus amyloliquefaciens|Bacillus|Bacillus velezensis]
AN6_GM001425	99.9	0.0e+00	WP_032874720.1	MULTISPECIES: penicillin-binding protein 2 [Bacillus|Bacillus velezensis|Bacillus amyloliquefaciens]
AN6_GM001426	99.8	0.0e+00	WP_032874722.1	MULTISPECIES: PAS domain-containing protein [Bacillus amyloliquefaciens|Bacillus|Bacillus velezensis]
AN6_GM001427	100	2.5e-217	WP_032874724.1	MULTISPECIES: aminotransferase A [Bacillus|Bacillus velezensis|Bacillus amyloliquefaciens]
AN6_GM001428	100	1.3e-15	WP_007409608.1	MULTISPECIES: hypothetical protein [Bacillus sp. LJBV19|Bacillus|Mycobacteroides abscessus subsp. massiliense|Streptococcus pneumoniae|Bacillus velezensis AS43.3|Bacillus amyloliquefaciens Y2]
AN6_GM001429	100	1.0e-24	APH35349.1	hypothetical protein BHE96_07080 [Bacillus sp. 275|Bacillus sp. Lzh-5|Bacillus sp. HNA3|Bacillus sp. LYLB4|Bacillus amyloliquefaciens|Bacillus velezensis|Bacillus vallismortis|Bacillus sp. GZB|Bacillus subtilis]
AN6_GM001430	100	7.3e-161	WP_014417604.1	MULTISPECIES: chemotaxis protein CheV [Bacillus amyloliquefaciens Y2|Bacillus|Bacillus velezensis|Mycobacteroides abscessus subsp. massiliense|Bacillus sp. LJBV19|Bacillus sp. BH072]
AN6_GM001431	100	2.3e-81	WP_003154622.1	MULTISPECIES: hypothetical protein [Bacillus amyloliquefaciens IT-45|Bacillus velezensis FZB42|Bacillus velezensis AS43.3|Bacillus sp. LJBV19|Bacillus|Streptococcus pneumoniae]
AN6_GM001432	100	2.1e-241	WP_007611093.1	MULTISPECIES: MFS transporter [Bacillus subtilis|Bacillus velezensis|Bacillus]
AN6_GM001433	100	2.1e-88	ANF36325.1	l,D-transpeptidase [Bacillus sp. 5B6|Bacillus vallismortis|Bacillus velezensis|Bacillus amyloliquefaciens]
AN6_GM001434	100	4.3e-166	WP_032874726.1	MULTISPECIES: metallophosphoesterase [Bacillus|Bacillus velezensis|Bacillus amyloliquefaciens]
AN6_GM001435	98.9	1.1e-153	EIF12953.1	short chain dehydrogenase [Bacillus sp. 5B6]
AN6_GM001436	99.5	5.4e-98	WP_032874729.1	MULTISPECIES: hypothetical protein [Bacillus amyloliquefaciens|Bacillus|Bacillus velezensis]
AN6_GM001437	100	1.6e-230	WP_014417611.1	MULTISPECIES: EAL domain-containing protein [Bacillus|Bacillus velezensis|Mycobacteroides abscessus subsp. massiliense|Bacillus amyloliquefaciens Y2|Bacillus amyloliquefaciens UMAF6614|Bacillus sp. BH072]
AN6_GM001439	100	2.3e-34	AFJ61507.1	conserved hypothetical protein YkuJ [Bacillus amyloliquefaciens Y2]
AN6_GM001440	100	9.4e-92	WP_007409617.1	MULTISPECIES: ribonuclease H-like YkuK family protein [Bacillus subtilis|Bacillus velezensis AS43.3|Bacillus sp. Pc3|Bacillus|Bacillus velezensis SQR9]
AN6_GM001441	100	1.1e-24	WP_003154609.1	MULTISPECIES: antirepressor AbbA [Bacillus amyloliquefaciens Y2|Streptococcus pneumoniae|Mycobacteroides abscessus subsp. massiliense|Bacillus|Bacillus sp. LJBV19|Bacillus amyloliquefaciens IT-45]
AN6_GM001442	100	3.4e-74	WP_003154608.1	MULTISPECIES: CBS domain-containing protein [Streptococcus pneumoniae|Bacillus amyloliquefaciens LL3|Bacillus|Mycobacteroides abscessus subsp. massiliense|Bacillus amyloliquefaciens TA208|Bacillus velezensis FZB42]
AN6_GM001443	100	4.6e-13	AFJ61512.1	hypothetical protein MUS_1499 [Bacillus sp. 5B6|Bacillus velezensis|Bacillus amyloliquefaciens Y2]
AN6_GM001444	100	2.0e-166	WP_007611101.1	MULTISPECIES: transcriptional regulator CcpC [Bacillus velezensis FZB42|Bacillus amyloliquefaciens CC178|Bacillus sp. LJBV19|Mycobacteroides abscessus subsp. massiliense|Bacillus|Bacillus velezensis AS43.3]
AN6_GM001445	100	1.5e-88	WP_032874731.1	MULTISPECIES: flavodoxin [Bacillus amyloliquefaciens|Bacillus|Bacillus velezensis]
AN6_GM001446	100	2.1e-171	WP_032874733.1	MULTISPECIES: exo-alpha-sialidase [Bacillus velezensis|Bacillus amyloliquefaciens|Bacillus]
AN6_GM001447	99.4	2.5e-83	EIF12964.1	Flavodoxin [Bacillus sp. 5B6]
AN6_GM001448	100	7.5e-100	WP_007409623.1	MULTISPECIES: 2,3,4,5-tetrahydropyridine-2,6-dicarboxylate N-acetyltransferase [Bacillus amyloliquefaciens Y2|Streptococcus pneumoniae|Bacillus|Mycobacteroides abscessus subsp. massiliense|Bacillus velezensis SQR9|Bacillus sp. LJBV19]
AN6_GM001449	98.7	9.6e-225	SLB41267.1	peptidase M20D, amidohydrolase [Mycobacteroides abscessus subsp. massiliense]
AN6_GM001450	100	1.4e-37	WP_003154596.1	MULTISPECIES: YkuS family protein [Streptococcus pneumoniae|Mycobacteroides abscessus subsp. massiliense|Bacillus|Bacillus amyloliquefaciens Y2|Bacillus velezensis AS43.3|Bacillus velezensis FZB42]
AN6_GM001451	100	6.5e-140	WP_032874739.1	MULTISPECIES: mechanosensitive ion channel family protein [Bacillus velezensis SQR9|Bacillus velezensis|Bacillus]
AN6_GM001452	100	8.1e-79	WP_032874741.1	MULTISPECIES: TlpA family protein disulfide reductase [Bacillus amyloliquefaciens|Bacillus|Bacillus velezensis]
AN6_GM001453	100	8.6e-97	WP_003154591.1	MULTISPECIES: hypothetical protein [Bacillus amyloliquefaciens IT-45|Bacillus amyloliquefaciens LFB112|Streptococcus pneumoniae|Bacillus|Mycobacteroides abscessus subsp. massiliense|Bacillus sp. LJBV19]
AN6_GM001454	100	3.6e-172	ANF36344.1	sporulation protein [Bacillus velezensis]
AN6_GM001455	100	3.4e-109	WP_032874745.1	MULTISPECIES: molybdenum cofactor guanylyltransferase [Bacillus velezensis|Bacillus|Bacillus amyloliquefaciens]
AN6_GM001456	100	4.0e-187	WP_032874747.1	MULTISPECIES: molybdopterin-synthase adenylyltransferase MoeB [Bacillus amyloliquefaciens|Bacillus velezensis|Bacillus]
AN6_GM001457	100	4.8e-246	WP_032874748.1	MULTISPECIES: molybdopterin molybdotransferase MoeA [Bacillus velezensis|Bacillus|Bacillus amyloliquefaciens]
AN6_GM001458	100	5.9e-94	WP_007409631.1	MULTISPECIES: molybdopterin-guanine dinucleotide biosynthesis protein B [Bacillus|Bacillus velezensis SQR9|Bacillus velezensis TrigoCor1448|Bacillus subtilis|Bacillus amyloliquefaciens CC178|Bacillus velezensis FZB42]
AN6_GM001459	100	4.7e-82	WP_007611116.1	MULTISPECIES: molybdenum cofactor biosynthesis protein MoaE [Bacillus amyloliquefaciens Y2|Bacillus|Bacillus sp. LJBV19|Bacillus velezensis FZB42|Bacillus sp. BH072|Bacillus amyloliquefaciens CC178]
AN6_GM001460	100	5.8e-33	WP_007409633.1	MULTISPECIES: molybdopterin converting factor subunit 1 [Bacillus velezensis FZB42|Bacillus amyloliquefaciens CC178|Bacillus sp. LJBV19|Bacillus|Mycobacteroides abscessus subsp. massiliense|Bacillus velezensis AS43.3]
AN6_GM001461	97.5	1.8e-14	ANF36351.1	hypothetical protein BCBMB205_14510 [Bacillus velezensis]
AN6_GM001462	100	3.9e-109	WP_032874750.1	MULTISPECIES: YIP1 family protein [Bacillus amyloliquefaciens|Bacillus|Bacillus velezensis]
AN6_GM001463	100	3.5e-192	WP_032874752.1	MULTISPECIES: efflux RND transporter periplasmic adaptor subunit [Bacillus amyloliquefaciens|Bacillus|Bacillus velezensis]
AN6_GM001464	100	3.4e-121	WP_007611126.1	MULTISPECIES: ABC transporter ATP-binding protein [Bacillus|Bacillus velezensis SQR9|Bacillus velezensis]
AN6_GM001465	100	6.1e-211	WP_032874755.1	MULTISPECIES: ABC transporter permease [Bacillus amyloliquefaciens|Bacillus|Bacillus velezensis]
AN6_GM001466	100	1.6e-132	WP_007611128.1	MULTISPECIES: DeoR/GlpR transcriptional regulator [Bacillus velezensis|Bacillus velezensis SQR9|Bacillus]
AN6_GM001467	100	1.0e-165	WP_032874756.1	MULTISPECIES: 1-phosphofructokinase [Bacillus|Bacillus velezensis|Bacillus amyloliquefaciens]
AN6_GM001468	99.8	0.0e+00	WP_032874758.1	MULTISPECIES: PTS sugar transporter subunit IIA [Bacillus amyloliquefaciens|Bacillus|Bacillus velezensis]
AN6_GM001469	99.5	6.4e-105	WP_003154568.1	MULTISPECIES: signal peptidase I [Streptococcus pneumoniae|Bacillus amyloliquefaciens LL3|Bacillus|Bacillus sp. LJBV19|Bacillus amyloliquefaciens TA208|Bacillus velezensis FZB42|Bacillus amyloliquefaciens]
AN6_GM001470	99.1	3.4e-50	CCG49373.1	putative protein ykoA [Bacillus velezensis YAU B9601-Y2]
AN6_GM001471	100	5.2e-306	WP_007611134.1	MULTISPECIES: ATP-binding cassette domain-containing protein [Bacillus velezensis|Bacillus velezensis SQR9|Bacillus|Bacillus amyloliquefaciens]
AN6_GM001473	100	5.4e-167	WP_032874760.1	MULTISPECIES: ketopantoate reductase family protein [Bacillus amyloliquefaciens|Bacillus|Bacillus velezensis]
AN6_GM001474	100	5.7e-236	QIR32765.1	Aminopeptidase 2 [Bacillus velezensis]
AN6_GM001475	100	1.5e-11	QAR56511.1	YkpC family protein [Bacillus velezensis]
AN6_GM001476	99.7	2.4e-184	ANF36365.1	cell-shape determining protein [Bacillus velezensis]
AN6_GM001477	64.6	6.0e-11	WP_025284669.1	hypothetical protein [Bacillus amyloliquefaciens|Bacillus velezensis TrigoCor1448|Bacillus velezensis]
AN6_GM001478	100	1.5e-43	WP_003154557.1	MULTISPECIES: AbrB/MazE/SpoVT family DNA-binding domain-containing protein [Bacillus amyloliquefaciens CC178|Bacillus velezensis FZB42|Bacillus amyloliquefaciens IT-45|Streptococcus pneumoniae|Bacillus|Bacillus velezensis AS43.3]
AN6_GM001479	100	4.6e-244	WP_032874761.1	MULTISPECIES: PAS domain-containing protein [Bacillus subtilis|Bacillus velezensis|Bacillus velezensis SQR9|Bacillus]
AN6_GM001480	99.6	4.4e-152	WP_015239773.1	MULTISPECIES: gamma-glutamylcyclotransferase [Bacillus amyloliquefaciens|Bacillus|Bacillus velezensis|Bacillus velezensis AS43.3|Bacillus amyloliquefaciens UMAF6639]
AN6_GM001481	100	4.3e-113	WP_003154554.1	MULTISPECIES: Ktr system potassium transporter KtrC [Streptococcus pneumoniae|Bacillus amyloliquefaciens LL3|Bacillus|Bacillus amyloliquefaciens XH7|Bacillus amyloliquefaciens TA208|Bacillus velezensis FZB42]
AN6_GM001482	99.8	0.0e+00	WP_032874763.1	MULTISPECIES: adenine deaminase [Bacillus amyloliquefaciens|Bacillus|Bacillus velezensis]
AN6_GM001483	99.8	0.0e+00	CDG29378.1	ribonuclease J1 [Bacillus velezensis UCMB5033]
AN6_GM001484	100	1.6e-29	WP_003154548.1	MULTISPECIES: DNA-dependent RNA polymerase auxiliary subunit epsilon family protein [Bacillus velezensis FZB42|Bacillus amyloliquefaciens Y2|Bacilli|Streptococcus pneumoniae|Bacillus sp. LJBV19|Mycobacteroides abscessus subsp. massiliense]
AN6_GM001485	100	2.6e-146	WP_032874765.1	MULTISPECIES: Cof-type HAD-IIB family hydrolase [Bacillus velezensis|Bacillus|Bacillus amyloliquefaciens]
AN6_GM001486	100	1.6e-97	AFJ61553.1	N-formylmethionylaminoacyl-tRNA deformylase [Bacillus amyloliquefaciens Y2]
AN6_GM001488	100	4.5e-104	AHZ15415.1	hypothetical protein V529_13890 [Bacillus amyloliquefaciens KHG19|Bacillus sp. 5B6|Bacillus velezensis SQR9|Bacillus amyloliquefaciens|Bacillus velezensis]
AN6_GM001489	100	0.0e+00	WP_032874767.1	MULTISPECIES: ACP S-malonyltransferase [Bacillus velezensis|Bacillus|acyl-carrier-protein]
AN6_GM001490	100	0.0e+00	WP_032874769.1	MULTISPECIES: SDR family NAD(P)-dependent oxidoreductase [Bacillus amyloliquefaciens|Bacillus velezensis|Bacillus]
AN6_GM001491	99.9	0.0e+00	WP_032874771.1	MULTISPECIES: SDR family NAD(P)-dependent oxidoreductase [Bacillus amyloliquefaciens|Bacillus|Bacillus velezensis]
AN6_GM001492	100	0.0e+00	WP_032874773.1	MULTISPECIES: SDR family NAD(P)-dependent oxidoreductase [Bacillus amyloliquefaciens|Bacillus|Bacillus velezensis]
AN6_GM001493	100	0.0e+00	WP_032874775.1	MULTISPECIES: SDR family NAD(P)-dependent oxidoreductase [Bacillus|Bacillus velezensis|Bacillus amyloliquefaciens]
AN6_GM001494	100	0.0e+00	ANF36384.1	polyketide synthase [Bacillus velezensis]
AN6_GM001495	100	0.0e+00	ANF36385.1	polyketide synthase [Bacillus velezensis]
AN6_GM001496	100	0.0e+00	WP_032874781.1	MULTISPECIES: alpha/beta fold hydrolase [Bacillus|Bacillus velezensis|Bacillus amyloliquefaciens]
AN6_GM001497	98.7	2.5e-214	EIF13014.1	MlnI [Bacillus sp. 5B6]
AN6_GM001498	100	1.5e-203	WP_007611171.1	MULTISPECIES: pyruvate dehydrogenase (acetyl-transferring) E1 component subunit alpha [Bacillus sp. LJBV19|Bacillus|Mycobacteroides abscessus subsp. massiliense|Bacillus amyloliquefaciens Y2|Bacillus velezensis FZB42|Bacillus amyloliquefaciens CC178]
AN6_GM001499	100	1.2e-175	WP_003154528.1	MULTISPECIES: pyruvate dehydrogenase complex E1 component subunit beta [Bacillus velezensis FZB42|Bacillus amyloliquefaciens Y2|Streptococcus pneumoniae|Bacillus sp. LJBV19|Bacillus|Mycobacteroides abscessus subsp. massiliense]
AN6_GM001500	99.8	2.3e-235	WP_007611173.1	MULTISPECIES: pyruvate dehydrogenase complex dihydrolipoyllysine-residue acetyltransferase [Bacillus velezensis SQR9|Bacillus velezensis|Bacillus]
AN6_GM001501	99.6	6.4e-260	WP_095271851.1	dihydrolipoyl dehydrogenase [Bacillus velezensis]
AN6_GM001502	100	4.6e-64	WP_007409664.1	MULTISPECIES: hypothetical protein [Bacillus velezensis TrigoCor1448|Bacillus|Bacillus velezensis AS43.3|Bacillus amyloliquefaciens CC178|Bacillus velezensis FZB42|Bacillus subtilis]
AN6_GM001503	99	9.2e-164	EIF13020.1	polysaccharide deacetylase [Bacillus sp. 5B6]
AN6_GM001504	99.4	9.5e-278	EIF13022.1	SpeA [Bacillus sp. 5B6]
AN6_GM001505	98.9	8.6e-41	WP_032874789.1	MULTISPECIES: UPF0223 family protein [Bacillus|Bacillus velezensis|Bacillus amyloliquefaciens]
AN6_GM001506	100	1.7e-116	AFJ61575.1	conserved hypothetical protein YktB [Bacillus amyloliquefaciens Y2]
AN6_GM001507	98.8	2.6e-36	EIF13025.1	hypothetical protein MY7_1349 [Bacillus sp. 5B6]
AN6_GM001508	100	3.6e-151	WP_032874791.1	MULTISPECIES: inositol-1-monophosphatase [Bacillus amyloliquefaciens|Bacillus|Bacillus velezensis]
AN6_GM001509	100	7.7e-82	WP_032874793.1	MULTISPECIES: GNAT family N-acetyltransferase [Bacillus amyloliquefaciens|Bacillus velezensis|Bacillus]
AN6_GM001510	100	3.3e-308	ANF36402.1	neutral protease [Bacillus velezensis]
AN6_GM001512	100	8.7e-44	WP_032874797.1	MULTISPECIES: zf-HC2 domain-containing protein [Bacillus velezensis|Bacillus|Bacillus amyloliquefaciens]
AN6_GM001513	100	4.5e-48	WP_043021053.1	hypothetical protein [Bacillus velezensis]
AN6_GM001514	100	1.7e-22	WP_003154504.1	MULTISPECIES: YlaF family protein [Bacillus sp. LJBV19|Mycobacteroides abscessus subsp. massiliense|Bacillus|Streptococcus pneumoniae|Bacillus velezensis FZB42|Bacillus amyloliquefaciens TA208]
AN6_GM001515	100	0.0e+00	WP_032874801.1	MULTISPECIES: translational GTPase TypA [Bacillus|Bacillus velezensis|Bacillus amyloliquefaciens]
AN6_GM001516	99.1	1.1e-47	WP_007611192.1	MULTISPECIES: YlaH-like family protein [Bacillus|Bacillus velezensis SQR9|Bacillus velezensis|Bacillus amyloliquefaciens CC178|Bacillus velezensis FZB42|Bacillus amyloliquefaciens KHG19]
AN6_GM001517	100	2.0e-32	WP_007409677.1	MULTISPECIES: YlaI family protein [Bacillus velezensis AS43.3|Bacillus amyloliquefaciens Y2|Bacillus|Mycobacteroides abscessus subsp. massiliense|Bacillus velezensis FZB42|Bacillus amyloliquefaciens CC178]
AN6_GM001518	100	5.7e-101	WP_012117484.1	MULTISPECIES: YhcN/YlaJ family sporulation lipoprotein [Bacillus velezensis TrigoCor1448|Bacillus sp. LJBV19|Bacillus velezensis SQR9|Bacillus|Bacillus velezensis FZB42|Bacillus amyloliquefaciens CC178]
AN6_GM001519	99.8	5.5e-245	WP_007409679.1	MULTISPECIES: PhoH family protein [Bacillus|Bacillus velezensis|Bacillus velezensis SQR9|Bacillus subtilis|Bacillus amyloliquefaciens KHG19]
AN6_GM001520	100	2.3e-84	WP_032874803.1	MULTISPECIES: hypothetical protein [Bacillus velezensis|Bacillus amyloliquefaciens|Bacillus]
AN6_GM001521	100	9.4e-175	EIF13041.1	glutaminase [Bacillus sp. 5B6]
AN6_GM001522	98.9	4.8e-42	WP_003154494.1	MULTISPECIES: YlaN family protein [Bacillus velezensis FZB42|Bacillus amyloliquefaciens TA208|Mycobacteroides abscessus subsp. massiliense|Bacillus|Bacillus sp. LJBV19|Streptococcus pneumoniae]
AN6_GM001524	100	5.1e-213	WP_015239798.1	MULTISPECIES: FtsW/RodA/SpoVE family cell cycle protein [Bacillus amyloliquefaciens KHG19|Bacillus subtilis|Bacillus velezensis AS43.3|Bacillus|Bacillus velezensis SQR9|Bacillus velezensis]
AN6_GM001525	99.9	0.0e+00	WP_032874805.1	MULTISPECIES: pyruvate carboxylase [Bacillus amyloliquefaciens|Bacillus velezensis|Bacillus]
AN6_GM001526	100	1.0e-165	WP_007611205.1	MULTISPECIES: heme A synthase CtaA [Bacillus subtilis|Bacillus amyloliquefaciens CC178|Bacillus velezensis FZB42|Bacillus sp. Pc3|Bacillus|Bacillus velezensis SQR9]
AN6_GM001527	100	5.3e-162	WP_003154486.1	MULTISPECIES: heme o synthase [Bacillus velezensis FZB42|Bacillus siamensis|Streptococcus pneumoniae|Bacillus sp. LJBV19|Mycobacteroides abscessus subsp. massiliense|Bacillus]
AN6_GM001528	100	8.5e-196	WP_003154484.1	MULTISPECIES: cytochrome c oxidase subunit II [Bacillus amyloliquefaciens IT-45|Bacillus velezensis AS43.3|Bacillus amyloliquefaciens CC178|Bacillus velezensis TrigoCor1448|Bacillus|Bacillus velezensis FZB42]
AN6_GM001529	100	0.0e+00	WP_032874807.1	MULTISPECIES: cytochrome c oxidase subunit I [Bacillus amyloliquefaciens|Bacillus|Bacillus velezensis]
AN6_GM001530	100	2.3e-108	WP_003154482.1	MULTISPECIES: cytochrome c oxidase subunit III [Streptococcus pneumoniae|Mycobacteroides abscessus subsp. massiliense|Bacillus|Bacillus sp. LJBV19|Bacillus amyloliquefaciens Y2|Bacillus velezensis FZB42]
AN6_GM001531	100	6.7e-51	WP_007409686.1	MULTISPECIES: cytochrome c oxidase subunit IVB [Bacillus velezensis FZB42|Bacillus amyloliquefaciens TA208|Bacillus sp. LJBV19|Bacillus|Mycobacteroides abscessus subsp. massiliense|Bacillus amyloliquefaciens LL3]
AN6_GM001532	100	2.7e-160	APQ52054.1	cytochrome c oxidase assembly factor CtaG [Bacillus velezensis|Bacillus amyloliquefaciens|Bacillus vallismortis]
AN6_GM001533	100	1.1e-59	WP_174737347.1	hypothetical protein [Bacillus amyloliquefaciens]
AN6_GM001534	100	4.5e-86	EIF13054.1	CBS domain-containing protein [Bacillus sp. 5B6]
AN6_GM001535	100	4.0e-198	WP_032874809.1	MULTISPECIES: CAP domain-containing protein [Bacillus|Bacillus velezensis|Bacillus amyloliquefaciens]
AN6_GM001537	98.6	2.5e-66	EIF13056.1	hypothetical protein MY7_1380 [Bacillus sp. 5B6]
AN6_GM001538	100	1.4e-34	WP_003154475.1	MULTISPECIES: YlbE-like family protein [Bacillus|Mycobacteroides abscessus subsp. massiliense|Bacillus sp. LJBV19|Streptococcus pneumoniae|Bacillus velezensis FZB42|Bacillus amyloliquefaciens TA208]
AN6_GM001539	100	5.0e-73	WP_032874811.1	MULTISPECIES: YlbF family regulator [Bacillus|Bacillus velezensis|Bacillus amyloliquefaciens]
AN6_GM001540	100	6.2e-42	AFJ61648.1	conserved hypothetical protein YlbG [Bacillus amyloliquefaciens Y2]
AN6_GM001541	100	8.8e-96	ATX83927.1	16S rRNA (guanine(966)-N(2))-methyltransferase RsmD [Bacillus velezensis]
AN6_GM001542	99.4	4.4e-83	WP_014417707.1	MULTISPECIES: pantetheine-phosphate adenylyltransferase [Bacillus sp. EKM213B|Bacillus sp. RHF6|Bacillus amyloliquefaciens Y2|Bacillus sp. LJBV19|Bacillus|Mycobacteroides abscessus subsp. massiliense]
AN6_GM001543	100	3.4e-217	WP_032874813.1	MULTISPECIES: sporulation integral membrane protein YlbJ [Bacillus amyloliquefaciens|Bacillus|Bacillus velezensis]
AN6_GM001544	100	1.3e-137	EIF13063.1	Patatin-like phospholipase [Bacillus sp. 5B6]
AN6_GM001545	100	1.5e-186	WP_007611255.1	MULTISPECIES: PDZ domain-containing protein [Bacillus amyloliquefaciens|Bacillus velezensis|Bacillus]
AN6_GM001546	100	1.9e-231	WP_032874815.1	MULTISPECIES: nucleotidyltransferase [Bacillus velezensis|Bacillus|Bacillus amyloliquefaciens]
AN6_GM001547	97.3	2.5e-10	AFJ61655.1	hypothetical protein MUS_1655 [Bacillus velezensis|Bacillus amyloliquefaciens|Bacillus sp. 5B6|Bacillus amyloliquefaciens CC178|Bacillus amyloliquefaciens Y2]
AN6_GM001548	100	9.7e-89	WP_007611260.1	MULTISPECIES: DUF177 domain-containing protein [Mycobacteroides abscessus subsp. massiliense|Bacillus velezensis|Bacillus velezensis SQR9|Bacillus|Bacillus subtilis]
AN6_GM001550	99.5	2.5e-85	WP_032874817.1	MULTISPECIES: sporulation-specific transcriptional regulator GerR [Bacillus velezensis|Bacillus|Bacillus amyloliquefaciens]
AN6_GM001551	100	2.6e-88	WP_007611262.1	MULTISPECIES: N-acetyltransferase [Bacillus amyloliquefaciens Y2|Bacillus|Mycobacteroides abscessus subsp. massiliense|Bacillus sp. LJBV19|Bacillus sp. EKM213B|Bacillus sp. RHF6]
AN6_GM001552	100	1.1e-164	WP_079891124.1	MULTISPECIES: 2-dehydropantoate 2-reductase [Bacillus|Bacillus vallismortis|Bacillus velezensis]
AN6_GM001553	100	0.0e+00	SDI82127.1	bacillithiol biosynthesis cysteine-adding enzyme BshC [Bacillus velezensis]
AN6_GM001554	100	3.5e-76	SDI82084.1	MraZ protein [Bacillus velezensis]
AN6_GM001555	100	2.4e-170	WP_007611275.1	MULTISPECIES: 16S rRNA (cytosine(1402)-N(4))-methyltransferase RsmH [Bacillus amyloliquefaciens|Bacillus velezensis|Bacillus]
AN6_GM001556	100	2.1e-50	WP_003154442.1	MULTISPECIES: cell division protein FtsL [Bacillus amyloliquefaciens IT-45|Bacillus amyloliquefaciens LFB112|Bacillus amyloliquefaciens CC178|Bacillus velezensis FZB42|Streptococcus pneumoniae|Bacillus]
AN6_GM001557	100	0.0e+00	WP_032874825.1	MULTISPECIES: penicillin-binding protein 2B [Bacillus velezensis|Bacillus|Bacillus amyloliquefaciens]
AN6_GM001558	100	1.1e-30	AFJ61665.1	hypothetical protein MUS_1665 [Bacillus amyloliquefaciens Y2|Bacillus velezensis]
AN6_GM001559	100	0.0e+00	WP_007409706.1	MULTISPECIES: stage V sporulation protein D [Bacillus subtilis|Bacillus amyloliquefaciens KHG19|Bacillus|Bacillus velezensis]
AN6_GM001560	100	4.9e-279	EIF13078.1	MurE [Bacillus sp. 5B6]
AN6_GM001561	100	5.9e-172	WP_007409707.1	MULTISPECIES: phospho-N-acetylmuramoyl-pentapeptide-transferase [Bacillus amyloliquefaciens Y2|Bacillus velezensis AS43.3|Bacillus sp. LJBV19|Bacillus|Mycobacteroides abscessus subsp. massiliense|Bacillus velezensis FZB42]
AN6_GM001562	99.8	1.2e-252	WP_032874827.1	MULTISPECIES: UDP-N-acetylmuramoyl-L-alanine--D-glutamate ligase [Bacillus amyloliquefaciens|Bacillus velezensis|Bacillus]
AN6_GM001563	100	1.2e-183	AEB63218.1	factor for spore cortex peptidoglycan synthesis (stage V sporulation) [Bacillus amyloliquefaciens|Bacillus amyloliquefaciens LL3|Bacillus amyloliquefaciens XH7]
AN6_GM001564	100	3.1e-201	WP_014417719.1	MULTISPECIES: undecaprenyldiphospho-muramoylpentapeptide beta-N-acetylglucosaminyltransferase [Bacillus amyloliquefaciens Y2|Bacillus|Bacillus velezensis SQR9|Bacillus sp. LJBV19|Bacillus subtilis|Bacillus sp. BH072]
AN6_GM001565	99.3	1.0e-165	EIF13083.1	UDP-N-acetylenolpyruvoylglucosamine reductase [Bacillus sp. 5B6]
AN6_GM001566	99.6	2.7e-138	WP_007409710.1	MULTISPECIES: cell division protein FtsQ/DivIB [Bacillus amyloliquefaciens Y2|Bacillus velezensis TrigoCor1448|Mycobacteroides abscessus subsp. massiliense|Bacillus|Bacillus subtilis|Bacillus sp. RHF6]
AN6_GM001567	100	4.8e-233	WP_003154425.1	MULTISPECIES: cell division protein FtsA [Bacillus sp. LJBV19|Bacillus|Mycobacteroides abscessus subsp. massiliense|Streptococcus pneumoniae|Bacillus amyloliquefaciens Y2|Bacillus velezensis FZB42]
AN6_GM001568	100	1.3e-202	WP_003154424.1	MULTISPECIES: cell division protein FtsZ [Bacillus velezensis AS43.3|Streptococcus pneumoniae|Bacillus|Bacillus amyloliquefaciens IT-45|Bacillus amyloliquefaciens CC178|Bacillus velezensis FZB42]
AN6_GM001569	99.9	0.0e+00	WP_032874831.1	MULTISPECIES: S8 family serine peptidase [Bacillus|Bacillus velezensis|Bacillus amyloliquefaciens]
AN6_GM001570	100	1.7e-168	WP_032874833.1	MULTISPECIES: sigma-E processing peptidase SpoIIGA [Bacillus amyloliquefaciens|Bacillus|Bacillus velezensis]
AN6_GM001571	100	1.7e-123	WP_007409714.1	MULTISPECIES: RNA polymerase sporulation sigma factor SigE [Streptococcus pneumoniae|Bacillus sp. LJBV19|Mycobacteroides abscessus subsp. massiliense|Bacillus|Bacillus amyloliquefaciens Y2|Bacillus velezensis FZB42]
AN6_GM001572	100	9.9e-141	WP_007611291.1	MULTISPECIES: RNA polymerase sporulation sigma factor SigG [Bacillus sp. 5B6|Bacillus]
AN6_GM001573	100	2.3e-145	WP_032874835.1	MULTISPECIES: ABC transporter ATP-binding protein [Bacillus|Bacillus velezensis|Bacillus amyloliquefaciens]
AN6_GM001574	98.9	1.3e-273	EIF13092.1	hypothetical protein MY7_1416 [Bacillus sp. 5B6]
AN6_GM001575	100	3.2e-37	WP_003154415.1	MULTISPECIES: YlmC/YmxH family sporulation protein [Streptococcus pneumoniae|Bacillus sp. LJBV19|Mycobacteroides abscessus subsp. massiliense|Bacillus|Bacillus amyloliquefaciens TA208|Bacillus velezensis FZB42]
AN6_GM001576	100	5.2e-150	AHC42065.1	laccase [Bacillus sp. Pc3|Bacillus velezensis UCMB5036|Bacillus velezensis TrigoCor1448|Bacillus velezensis|Bacillus amyloliquefaciens|Mycobacteroides abscessus subsp. massiliense|Bacillus sp. 275|Streptococcus pneumoniae|Bacillus sp. BH072|Bacillus sp. BK100|Bacillus velezensis CAU B946|Bacillus amyloliquefaciens EBL11|Bacillus velezensis NAU-B3|Bacillus amyloliquefaciens LFB112|Bacillus subtili…
AN6_GM001577	99.6	9.5e-124	WP_014417725.1	MULTISPECIES: YggS family pyridoxal phosphate-dependent enzyme [Bacillus amyloliquefaciens Y2|Streptococcus pneumoniae|Bacillus|Bacillus velezensis|Bacillus amyloliquefaciens IT-45|Bacillus sp. BH072]
AN6_GM001578	99.3	7.3e-64	WP_007409719.1	MULTISPECIES: cell division protein SepF [Bacillus velezensis AS43.3|Bacillus amyloliquefaciens Y2|Bacillus sp. LJBV19|Bacillus|Mycobacteroides abscessus subsp. massiliense|Bacillus velezensis FZB42]
AN6_GM001579	100	1.5e-40	WP_003154408.1	MULTISPECIES: YggT family protein [Bacillus amyloliquefaciens XH7|Bacillus velezensis FZB42|Bacillus amyloliquefaciens TA208|Bacillus sp. LJBV19|Mycobacteroides abscessus subsp. massiliense|Bacillus]
AN6_GM001580	100	6.2e-140	WP_007409722.1	MULTISPECIES: RNA-binding protein [Mycobacteroides abscessus subsp. massiliense|Bacillus|Bacillus sp. LJBV19|Bacillus velezensis AS43.3|Bacillus amyloliquefaciens Y2|Bacillus velezensis FZB42]
AN6_GM001581	100	4.5e-75	WP_003154406.1	MULTISPECIES: septum site-determining protein DivIVA [Streptococcus pneumoniae|Bacillus sp. LJBV19|Mycobacteroides abscessus subsp. massiliense|Bacillus|Bacillus amyloliquefaciens TA208|Bacillus velezensis FZB42]
AN6_GM001582	98.3	1.1e-26	WP_007409723.1	hypothetical protein [Bacillus sp. Lzh-5|Bacillus amyloliquefaciens EGD-AQ14|Bacillus vallismortis|Bacillus velezensis|Bacillus sp. LYLB4|Bacillus sp. GZB|Bacillus amyloliquefaciens UMAF6614|Bacillus amyloliquefaciens EBL11|Bacillus amyloliquefaciens UMAF6639|Bacillus sp. BH072|Bacillus sp. HNA3|Bacillus sp. 916|Bacillus velezensis FZB42|Bacillus amyloliquefaciens|Bacillus sp. L75|Bacillus subtil…
AN6_GM001583	99.9	0.0e+00	EIF13100.1	isoleucyl-tRNA synthetase [Bacillus sp. 5B6]
AN6_GM001584	100	8.6e-63	WP_014304976.1	MULTISPECIES: TraR/DksA family transcriptional regulator [Bacillus velezensis|Bacillus|Bacillus amyloliquefaciens IT-45|Bacillus amyloliquefaciens LFB112|Bacillus subtilis]
AN6_GM001585	100	2.0e-77	WP_016936189.1	MULTISPECIES: signal peptidase II [Bacillus velezensis|Bacillus velezensis SQR9|Bacillus|Bacillus subtilis]
AN6_GM001586	100	2.4e-167	WP_007611300.1	MULTISPECIES: RluA family pseudouridine synthase [Bacillus velezensis|Bacillus velezensis SQR9|Bacillus|Bacillus subtilis]
AN6_GM001587	99.4	5.2e-93	WP_032874839.1	MULTISPECIES: bifunctional pyr operon transcriptional regulator/uracil phosphoribosyltransferase PyrR [Bacillus amyloliquefaciens|Bacillus velezensis|Bacillus]
AN6_GM001588	100	3.5e-261	ANF36478.1	uracil transporter [Bacillus velezensis]
AN6_GM001589	99.7	1.9e-175	AHZ15513.1	aspartate carbamoyltransferase [Bacillus velezensis SQR9|Bacillus velezensis|Bacillus sp. 5B6]
AN6_GM001590	100	1.0e-248	WP_032874841.1	MULTISPECIES: dihydroorotase [Bacillus amyloliquefaciens|Bacillus|Bacillus velezensis]
AN6_GM001591	100	2.6e-208	WP_032874843.1	MULTISPECIES: carbamoyl phosphate synthase small subunit [Bacillus subtilis|Bacillus|Bacillus velezensis|Bacillus velezensis SQR9]
AN6_GM001592	100	0.0e+00	WP_020955795.1	MULTISPECIES: carbamoyl-phosphate synthase (glutamine-hydrolyzing) large subunit [Bacillus amyloliquefaciens|Bacillus velezensis|Bacillus|Bacillus sp. LJBV19]
AN6_GM001593	100	5.1e-142	WP_032874846.1	MULTISPECIES: dihydroorotate dehydrogenase electron transfer subunit [Bacillus amyloliquefaciens|Bacillus velezensis|Bacillus]
AN6_GM001594	100	6.7e-173	WP_003154377.1	MULTISPECIES: dihydroorotate dehydrogenase [Bacillus sp. BH072|Bacillus velezensis AS43.3|Bacillus amyloliquefaciens Y2|Bacillus sp. Pc3|Bacillus velezensis TrigoCor1448|Bacillus]
AN6_GM001595	100	3.3e-127	WP_023356886.1	MULTISPECIES: orotidine-5'-phosphate decarboxylase [Bacillus|Bacillus velezensis|Bacillus amyloliquefaciens KHG19|Bacillus amyloliquefaciens CC178]
AN6_GM001596	100	2.8e-114	ANF36486.1	orotate phosphoribosyltransferase [Bacillus vallismortis|Bacillus amyloliquefaciens|Bacillus velezensis]
AN6_GM001598	100	1.9e-18	AFZ90622.1	hypothetical protein B938_07990 [Bacillus sp. BK100|Bacillus sp. 916|Bacillus velezensis|Bacillus velezensis SQR9|Bacillus velezensis AS43.3|Bacillus amyloliquefaciens UMAF6639]
AN6_GM001599	99.2	9.7e-143	AFJ61706.1	phosphoadenosine phosphosulfate reductase [Bacillus amyloliquefaciens Y2]
AN6_GM001600	100	1.6e-178	WP_032874850.1	MULTISPECIES: inorganic phosphate transporter [Bacillus amyloliquefaciens|Bacillus velezensis|Bacillus]
AN6_GM001601	100	2.5e-222	WP_032874852.1	MULTISPECIES: sulfate adenylyltransferase [Bacillus amyloliquefaciens|Bacillus|Bacillus velezensis]
AN6_GM001602	99.5	2.2e-108	WP_007611313.1	MULTISPECIES: adenylyl-sulfate kinase [Mycobacteroides abscessus subsp. massiliense|Bacillus sp. RHF6|Bacillus|Bacillus velezensis FZB42|Bacillus sp. RHFS18|Bacillus amyloliquefaciens Y2]
AN6_GM001603	100	1.0e-142	WP_015417441.1	MULTISPECIES: uroporphyrinogen-III C-methyltransferase [Bacillus amyloliquefaciens|Bacillus subtilis|Bacillus velezensis|Bacillus velezensis SQR9|Bacillus|Bacillus amyloliquefaciens UMAF6639]
AN6_GM001604	100	8.5e-145	WP_032874854.1	MULTISPECIES: sirohydrochlorin chelatase [Bacillus|Bacillus velezensis|Bacillus amyloliquefaciens]
AN6_GM001605	100	1.1e-81	WP_015239834.1	MULTISPECIES: bifunctional precorrin-2 dehydrogenase/sirohydrochlorin ferrochelatase [Bacillus velezensis TrigoCor1448|Bacillus sp. LJBV19|Bacillus sp. Pc3|Bacillus|Bacillus velezensis AS43.3|Bacillus amyloliquefaciens KHG19]
AN6_GM001606	100	3.5e-35	ANF36495.1	hypothetical protein BCBMB205_15950 [Bacillus velezensis]
AN6_GM001607	100	0.0e+00	AJK65329.1	putative persistent RNA/DNA binding protein [Bacillus velezensis UCMB5113|Bacillus amyloliquefaciens KHG19|Bacillus sp. BK100|Bacillus velezensis|Bacillus velezensis UCMB5036]
AN6_GM001608	100	0.0e+00	WP_032874856.1	MULTISPECIES: calcium-translocating P-type ATPase, SERCA-type [Bacillus|Bacillus velezensis|Bacillus amyloliquefaciens]
AN6_GM001609	100	2.3e-151	AIU81697.1	hypothetical protein NG74_01612 [Bacillus amyloliquefaciens UMAF6639|Bacillus amyloliquefaciens|Bacillus velezensis|Mycobacteroides abscessus subsp. massiliense|Bacillus amyloliquefaciens EGD-AQ14]
AN6_GM001610	100	4.8e-39	WP_003154355.1	MULTISPECIES: extracellular matrix/biofilm regulator RemA [Bacillus subtilis subsp. subtilis str. 168|Streptococcus pneumoniae|Bacillus sp. BSC154|Mycobacteroides abscessus subsp. massiliense|Bacillus sp. LJBV19|Bacillus subtilis BEST7613|Bacillus cereus|Bacillus inaquosorum KCTC 13429|Bacillus subtilis|Bacillaceae|Bacillus sp. J5TS4|Bacillus velezensis FZB42]
AN6_GM001611	100	7.0e-110	EIF13127.1	guanylate kinase [Bacillus sp. 5B6|Bacillus velezensis]
AN6_GM001612	100	1.2e-26	WP_003154346.1	MULTISPECIES: DNA-directed RNA polymerase subunit omega [Streptococcus pneumoniae|Bacillus|Mycobacteroides abscessus subsp. massiliense|Bacillus sp. LJBV19|Bacillus amyloliquefaciens TA208|Bacillus velezensis FZB42]
AN6_GM001613	100	7.6e-225	WP_032874857.1	MULTISPECIES: bifunctional phosphopantothenoylcysteine decarboxylase/phosphopantothenate--cysteine ligase CoaBC [Bacillus amyloliquefaciens|Bacillus velezensis|Bacillus]
AN6_GM001614	100	0.0e+00	WP_032874859.1	MULTISPECIES: primosomal protein N' [Bacillus|Bacillus velezensis|Bacillus amyloliquefaciens]
AN6_GM001615	99.4	1.5e-86	EIF13131.1	peptide deformylase [Bacillus sp. 5B6]
AN6_GM001616	100	2.3e-176	WP_032874861.1	MULTISPECIES: methionyl-tRNA formyltransferase [Bacillus amyloliquefaciens|Bacillus|Bacillus velezensis]
AN6_GM001617	100	8.0e-252	WP_003154341.1	MULTISPECIES: 16S rRNA (cytosine(967)-C(5))-methyltransferase RsmB [Bacillus amyloliquefaciens IT-45|Bacillus amyloliquefaciens LFB112|Bacillus subtilis|Streptococcus pneumoniae|Mycobacteroides abscessus subsp. massiliense|Bacillus]
AN6_GM001618	100	1.3e-204	WP_003154339.1	MULTISPECIES: 23S rRNA (adenine(2503)-C(2))-methyltransferase RlmN [Streptococcus pneumoniae|Bacillus|Bacillus velezensis AS43.3|Bacillus amyloliquefaciens CC178|Bacillus velezensis FZB42|Bacillus amyloliquefaciens IT-45]
AN6_GM001619	99.6	5.7e-138	WP_032874862.1	MULTISPECIES: Stp1/IreP family PP2C-type Ser/Thr phosphatase [Bacillus velezensis|Bacillus|Bacillus amyloliquefaciens]
AN6_GM001620	99.8	0.0e+00	WP_007611349.1	MULTISPECIES: Stk1 family PASTA domain-containing Ser/Thr kinase [Bacillus subtilis|Bacillus|Bacillus velezensis|Bacillus velezensis SQR9]
AN6_GM001621	100	2.1e-163	WP_007409752.1	MULTISPECIES: ribosome small subunit-dependent GTPase A [Bacillus subtilis|Bacillus amyloliquefaciens KHG19|Bacillus velezensis|Bacillus velezensis SQR9|Bacillus]
AN6_GM001622	100	3.6e-117	WP_032874864.1	MULTISPECIES: ribulose-phosphate 3-epimerase [Bacillus amyloliquefaciens|Bacillus subtilis|Bacillus velezensis SQR9|Bacillus velezensis|Bacillus]
AN6_GM001623	100	8.6e-119	WP_032874867.1	MULTISPECIES: thiamine diphosphokinase [Bacillus velezensis|Bacillus|Bacillus amyloliquefaciens]
AN6_GM001624	100	3.7e-16	AEB63281.1	hypothetical protein LL3_01741 [Bacillus velezensis SQR9|Mycobacteroides abscessus subsp. massiliense|Bacillus amyloliquefaciens|Bacillus velezensis|Bacillus amyloliquefaciens CC178|Bacillus amyloliquefaciens LL3|Bacillus sp. 5B6|Bacillus amyloliquefaciens Y2|Bacillus amyloliquefaciens XH7]
AN6_GM001625	99.2	2.1e-67	AFJ61732.1	large subunit ribosomal protein L28 [Mycobacteroides abscessus subsp. massiliense|Bacillus amyloliquefaciens Y2]
AN6_GM001626	100	1.8e-57	WP_003154327.1	MULTISPECIES: Asp23/Gls24 family envelope stress response protein [Streptococcus pneumoniae|Bacillus sp. LJBV19|Bacillus|Mycobacteroides abscessus subsp. massiliense|Bacillus sp. RHFS18|Bacillus sp. RHF6|Bacillus sp. EKM213B]
AN6_GM001627	100	3.4e-297	AHZ15550.1	dihydroxyacetone kinase family protein [Bacillus velezensis SQR9|Bacillus velezensis]
AN6_GM001628	100	3.7e-117	WP_003154325.1	MULTISPECIES: L-serine ammonia-lyase, iron-sulfur-dependent subunit beta [Bacillus velezensis AS43.3|Streptococcus pneumoniae|Bacillus|Bacillus amyloliquefaciens IT-45|Bacillus amyloliquefaciens CC178|Bacillus velezensis FZB42]
AN6_GM001629	100	2.5e-156	WP_032874871.1	MULTISPECIES: L-serine ammonia-lyase, iron-sulfur-dependent, subunit alpha [Bacillus velezensis|Bacillus|Bacillus amyloliquefaciens]
AN6_GM001630	100	0.0e+00	WP_032874873.1	MULTISPECIES: ATP-dependent DNA helicase RecG [Bacillus amyloliquefaciens|Bacillus velezensis|Bacillus]
AN6_GM001631	100	4.6e-92	WP_003154320.1	MULTISPECIES: transcription factor FapR [Bacillus velezensis FZB42|Bacillus amyloliquefaciens Y2|Bacillus velezensis AS43.3|Bacillus sp. LJBV19|Mycobacteroides abscessus subsp. massiliense|Bacillus]
AN6_GM001632	100	7.5e-175	WP_007409758.1	MULTISPECIES: phosphate acyltransferase PlsX [Bacillus velezensis TrigoCor1448|Bacillus velezensis|Bacillus velezensis SQR9|Bacillus|Bacillus subtilis]
AN6_GM001633	100	5.4e-170	WP_003154316.1	MULTISPECIES: ACP S-malonyltransferase [Bacillus subtilis|Bacillus amyloliquefaciens IT-45|Bacillus velezensis SQR9|Bacillus velezensis|Bacillus|Streptococcus pneumoniae]
AN6_GM001634	100	6.2e-129	WP_032874875.1	MULTISPECIES: 3-oxoacyl-[acyl-carrier-protein|Bacillus velezensis]
AN6_GM001635	100	7.1e-31	WP_003154310.1	MULTISPECIES: acyl carrier protein [Mycobacteroides abscessus subsp. massiliense|Bacillus sp. BSC154|Bacillus sp. LJBV19|Streptococcus pneumoniae|Bacillus subtilis subsp. subtilis str. 168|Bacillus velezensis FZB42|Bacillus sp. J5TS4|Bacillus subtilis|Bacillaceae|Bacillus subtilis BEST7613|Bacillus inaquosorum KCTC 13429|Bacillus cereus]
AN6_GM001636	100	8.4e-134	EIF13152.1	ribonuclease III [Bacillus sp. 5B6]
AN6_GM001637	100	0.0e+00	WP_032874877.1	MULTISPECIES: chromosome segregation protein SMC [Bacillus amyloliquefaciens|Bacillus|Bacillus velezensis]
AN6_GM001638	100	5.8e-175	WP_003154301.1	MULTISPECIES: signal recognition particle-docking protein FtsY [Bacillus amyloliquefaciens IT-45|Streptococcus pneumoniae|Bacillus|Mycobacteroides abscessus subsp. massiliense|Bacillus sp. LJBV19|Bacillus velezensis AS43.3]
AN6_GM001639	99.6	1.0e-142	WP_032874879.1	MULTISPECIES: aminoglycoside phosphotransferase family protein [Bacillus amyloliquefaciens|Bacillus|Bacillus velezensis]
AN6_GM001640	100	2.8e-49	WP_032874881.1	MULTISPECIES: putative DNA-binding protein [Bacillus velezensis|Bacillus amyloliquefaciens|Bacillus]
AN6_GM001641	100	4.3e-237	WP_007409763.1	MULTISPECIES: signal recognition particle protein [Bacillus velezensis FZB42|Bacillus amyloliquefaciens CC178|Bacillus|Bacillus velezensis SQR9|Bacillus sp. LJBV19|Bacillus velezensis AS43.3]
AN6_GM001642	100	1.6e-42	WP_003154296.1	MULTISPECIES: 30S ribosomal protein S16 [Streptococcus pneumoniae|Bacillus sp. LJBV19|Bacillus|Mycobacteroides abscessus subsp. massiliense|Bacillus amyloliquefaciens TA208|Bacillus velezensis FZB42]
AN6_GM001643	100	5.0e-35	WP_007611392.1	MULTISPECIES: KH domain-containing protein [Mycobacteroides abscessus subsp. massiliense|Bacillus|Bacillus amyloliquefaciens LL3|Streptococcus pneumoniae|Bacillus amyloliquefaciens XH7|Bacillus velezensis FZB42]
AN6_GM001644	100	1.2e-59	WP_003154291.1	MULTISPECIES: YlqD family protein [Bacillus velezensis AS43.3|Bacillus amyloliquefaciens Y2|Bacillus|Bacillus sp. LJBV19|Streptococcus pneumoniae|Bacillus velezensis FZB42]
AN6_GM001645	100	4.3e-92	WP_003154290.1	MULTISPECIES: ribosome maturation factor RimM [Streptococcus pneumoniae|Mycobacteroides abscessus subsp. massiliense|Bacillus|Bacillus amyloliquefaciens Y2|Bacillus velezensis AS43.3|Bacillus velezensis FZB42]
AN6_GM001646	100	1.0e-136	WP_003154289.1	MULTISPECIES: tRNA (guanosine(37)-N1)-methyltransferase TrmD [Bacillus amyloliquefaciens IT-45|Bacillus amyloliquefaciens LFB112|Streptococcus pneumoniae|Bacillus|Mycobacteroides abscessus subsp. massiliense|Bacillus amyloliquefaciens Y2]
AN6_GM001647	99.2	3.4e-62	EIF13163.1	50S ribosomal protein L19 [Bacillus velezensis|Bacillus sp. 5B6]
AN6_GM001648	100	1.2e-149	WP_007611396.1	MULTISPECIES: ribosome biogenesis GTPase YlqF [Bacillus amyloliquefaciens CC178|Bacillus velezensis FZB42|Bacillus amyloliquefaciens Y2|Bacillus sp. LJBV19|Mycobacteroides abscessus subsp. massiliense|Bacillus]
AN6_GM001649	99.6	3.9e-134	WP_032874883.1	MULTISPECIES: ribonuclease HII [Bacillus amyloliquefaciens|Bacillus velezensis|Bacillus]
AN6_GM001650	100	0.0e+00	WP_032874885.1	MULTISPECIES: hypothetical protein [Bacillus|Bacillus velezensis|Bacillus amyloliquefaciens]
AN6_GM001651	100	3.3e-43	WP_007409769.1	MULTISPECIES: FlhB-like flagellar biosynthesis protein [Bacillus subtilis|Bacillus velezensis FZB42|Bacillus amyloliquefaciens CC178|Bacillus|Bacillus velezensis SQR9]
AN6_GM001652	100	2.2e-210	WP_003154283.1	MULTISPECIES: ADP-forming succinate--CoA ligase subunit beta [Bacillus|Mycobacteroides abscessus subsp. massiliense|ADP-forming|Bacillus sp. LJBV19|Bacillus amyloliquefaciens Y2|Bacillus velezensis FZB42]
AN6_GM001653	100	2.9e-165	WP_003154281.1	MULTISPECIES: succinate--CoA ligase subunit alpha [Bacillus amyloliquefaciens TA208|Bacillus velezensis FZB42|Bacillus|Mycobacteroides abscessus subsp. massiliense|ADP-forming]
AN6_GM001654	99.1	5.8e-183	KYC91075.1	hypothetical protein B4140_1938 [Bacillus amyloliquefaciens]
AN6_GM001655	97.7	3.8e-13	AFJ61763.1	hypothetical protein MUS_1765 [Bacillus amyloliquefaciens CC178|Mycobacteroides abscessus subsp. massiliense|Bacillus velezensis|Bacillus amyloliquefaciens|Bacillus amyloliquefaciens Y2]
AN6_GM001656	100	0.0e+00	EIF13171.1	DNA topoisomerase I [Bacillus sp. 5B6]
AN6_GM001657	100	7.1e-245	WP_012117550.1	MULTISPECIES: FADH(2)-oxidizing methylenetetrahydrofolate--tRNA-(uracil(54)-C(5))-methyltransferase TrmFO [Bacillus velezensis AS43.3|Bacillus velezensis TrigoCor1448|Mycobacteroides abscessus subsp. massiliense|Bacillus|Bacillus amyloliquefaciens CC178|Bacillus velezensis FZB42]
AN6_GM001658	100	5.2e-170	EIF13173.1	site-specific tyrosine recombinase XerC [Bacillus sp. 5B6]
AN6_GM001659	100	9.9e-92	WP_003154267.1	MULTISPECIES: ATP-dependent protease subunit HslV [Bacillus velezensis AS43.3|Bacillus|Streptococcus pneumoniae|Bacillus amyloliquefaciens IT-45|Bacillus velezensis FZB42|Bacillus amyloliquefaciens CC178]
AN6_GM001660	100	8.4e-252	WP_007611413.1	MULTISPECIES: HslU--HslV peptidase ATPase subunit [Bacillus subtilis|Bacillus|Mycobacteroides abscessus subsp. massiliense|Bacillus velezensis|Bacillus velezensis SQR9|Bacillus amyloliquefaciens Y2]
AN6_GM001661	100	1.1e-128	QEK98720.1	GTP-sensing pleiotropic transcriptional regulator CodY [Bacillus amyloliquefaciens]
AN6_GM001662	100	6.1e-55	EIF13177.1	flagellar basal body rod protein FlgB [Bacillus sp. 5B6]
AN6_GM001663	100	3.5e-74	WP_007409776.1	MULTISPECIES: flagellar basal body rod protein FlgC [Bacillus sp. Pc3|Bacillus velezensis TrigoCor1448|Bacillus|Bacillus velezensis SQR9|Bacillus subtilis]
AN6_GM001664	91.5	4.5e-36	WP_095352155.1	flagellar hook-basal body complex protein FliE [Bacillus velezensis]
AN6_GM001665	100	6.1e-275	WP_032874889.1	MULTISPECIES: flagellar M-ring protein FliF [Bacillus|Bacillus velezensis|Bacillus amyloliquefaciens]
AN6_GM001666	100	5.8e-178	WP_003154256.1	MULTISPECIES: flagellar motor switch protein FliG [Bacillus velezensis FZB42|Streptococcus pneumoniae|Bacillus sp. LJBV19|Bacillus|Mycobacteroides abscessus subsp. massiliense|Bacillus amyloliquefaciens Y2]
AN6_GM001667	99.6	5.0e-118	WP_032874891.1	MULTISPECIES: flagellar assembly protein FliH [Bacillus|Bacillus velezensis|Bacillus amyloliquefaciens]
AN6_GM001668	100	4.8e-241	WP_007611430.1	MULTISPECIES: flagellar protein export ATPase FliI [Bacillus amyloliquefaciens CC178|Bacillus velezensis FZB42|Bacillus|Bacillus velezensis SQR9|Bacillus velezensis|Bacillus sp. LJBV19]
AN6_GM001669	99.3	3.3e-69	WP_032874893.1	MULTISPECIES: flagellar biosynthesis chaperone FliJ [Bacillus velezensis SQR9|Bacillus velezensis|Bacillus|Bacillus subtilis]
AN6_GM001670	100	1.3e-68	WP_015388236.1	MULTISPECIES: MotE family protein [Bacillus subtilis|Bacillus amyloliquefaciens LFB112|Bacillus amyloliquefaciens IT-45|Bacillus|Mycobacteroides abscessus subsp. massiliense|Bacillus sp. LJBV19]
AN6_GM001671	99.8	7.0e-240	WP_032874895.1	MULTISPECIES: flagellar hook-length control protein FliK [Bacillus velezensis|Bacillus|Bacillus amyloliquefaciens]
AN6_GM001672	99.3	5.4e-72	WP_007409782.1	MULTISPECIES: flagellar hook assembly protein FlgD [Bacillus subtilis|Bacillus amyloliquefaciens KHG19|Bacillus sp. BH072|Bacillus amyloliquefaciens Y2|Bacillus|Bacillus velezensis]
AN6_GM001673	100	5.8e-138	WP_007409783.1	MULTISPECIES: flagellar basal body rod protein FlgG [Bacillus velezensis FZB42|Bacillus velezensis AS43.3|Bacillus amyloliquefaciens Y2|Bacillus sp. LJBV19|Mycobacteroides abscessus subsp. massiliense|Bacillus]
AN6_GM001674	100	2.2e-31	COC46126.1	Flagellar protein (FlbD) [Streptococcus pneumoniae]
AN6_GM001675	100	5.9e-60	WP_032874897.1	MULTISPECIES: flagellar basal body-associated protein FliL [Bacillus|Bacillus velezensis|Bacillus amyloliquefaciens]
AN6_GM001676	100	2.6e-178	AFJ61784.1	flagellar motor switch protein [Bacillus amyloliquefaciens Y2]
AN6_GM001677	100	1.1e-193	WP_032874899.1	MULTISPECIES: flagellar motor switch phosphatase FliY [Bacillus velezensis|Bacillus|Bacillus amyloliquefaciens]
AN6_GM001678	100	2.4e-57	WP_003154238.1	MULTISPECIES: chemotaxis protein CheY [Bacillus sp. LJBV19|Bacillus|Mycobacteroides abscessus subsp. massiliense|Streptococcus pneumoniae|Bacillus velezensis FZB42|Bacillus amyloliquefaciens TA208]
AN6_GM001679	100	2.6e-104	WP_003154237.1	MULTISPECIES: flagella biosynthesis regulatory protein FliZ [Streptococcus pneumoniae|Bacillus|Mycobacteroides abscessus subsp. massiliense|Bacillus sp. LJBV19|Bacillus velezensis AS43.3|Bacillus velezensis FZB42]
AN6_GM001680	100	3.7e-109	WP_012117556.1	MULTISPECIES: flagellar type III secretion system pore protein FliP [Bacillus velezensis FZB42|Bacillus amyloliquefaciens CC178|Bacillus subtilis|Bacillus velezensis SQR9|Bacillus velezensis|Bacillus]
AN6_GM001681	100	6.1e-33	CCP21601.1	component of the flagellar export machinery [Bacillus velezensis UCMB5033|Bacillus velezensis UCMB5113|Bacillus velezensis UCMB5036]
AN6_GM001682	100	5.9e-130	WP_032874901.1	MULTISPECIES: flagellar type III secretion system protein FliR [Bacillus amyloliquefaciens|Bacillus velezensis|Bacillus]
AN6_GM001683	100	6.0e-189	AKL76237.1	flagellar biosynthesis protein FlhB [Bacillus sp. BK100|Bacillus velezensis UCMB5036|Bacillus amyloliquefaciens|Bacillus velezensis|Bacillus velezensis UCMB5033]
AN6_GM001684	100	0.0e+00	WP_032874903.1	MULTISPECIES: flagellar biosynthesis protein FlhA [Bacillus|Bacillus velezensis|Bacillus amyloliquefaciens]
AN6_GM001685	100	5.6e-195	WP_032874912.1	MULTISPECIES: flagellar biosynthesis protein FlhF [Bacillus subtilis|Bacillus|Bacillus velezensis SQR9|Bacillus velezensis]
AN6_GM001686	100	5.0e-157	WP_032874914.1	MULTISPECIES: MinD/ParA family protein [Bacillus velezensis|Bacillus|Bacillus amyloliquefaciens]
AN6_GM001687	100	3.9e-193	WP_032874916.1	MULTISPECIES: chemotaxis response regulator protein-glutamate methylesterase [Bacillus|Bacillus velezensis|Bacillus amyloliquefaciens]
AN6_GM001688	99.9	0.0e+00	CCP21608.1	Chemotaxis protein CheA (chemotactic two-component sensor histidine kinase) [Bacillus velezensis UCMB5036]
AN6_GM001689	100	1.7e-79	WP_032874920.1	MULTISPECIES: chemotaxis protein CheW [Bacillus amyloliquefaciens|Bacillus|Bacillus velezensis]
AN6_GM001690	100	4.2e-110	WP_003154222.1	MULTISPECIES: CheY-P phosphatase CheC [Bacillus velezensis AS43.3|Bacillus velezensis TrigoCor1448|Bacillus|Streptococcus pneumoniae|Bacillus amyloliquefaciens LFB112|Bacillus amyloliquefaciens IT-45]
AN6_GM001691	100	1.3e-85	WP_003154219.1	MULTISPECIES: chemoreceptor glutamine deamidase CheD [Bacillus velezensis FZB42|Bacillus sp. LJBV19|Mycobacteroides abscessus subsp. massiliense|Bacillus|Streptococcus pneumoniae|Bacillus amyloliquefaciens Y2]
AN6_GM001692	100	3.2e-136	WP_003154217.1	MULTISPECIES: RNA polymerase sigma-28 factor SigD [Bacillus amyloliquefaciens TA208|Bacillus velezensis FZB42|Streptococcus pneumoniae|Mycobacteroides abscessus subsp. massiliense|Bacillus|Bacillus sp. LJBV19]
AN6_GM001693	100	5.2e-73	WP_007611451.1	MULTISPECIES: hypothetical protein [Bacillus velezensis|Bacillus velezensis SQR9|Bacillus|Bacillus subtilis]
AN6_GM001694	100	5.7e-127	WP_007611453.1	MULTISPECIES: 30S ribosomal protein S2 [Bacillus|Bacillus velezensis|Bacillus velezensis SQR9|Bacillus subtilis]
AN6_GM001695	100	6.0e-155	WP_007611455.1	MULTISPECIES: elongation factor Ts [Bacillus velezensis AS43.3|Bacillus amyloliquefaciens Y2|Bacillus sp. LJBV19|Bacillus|Bacillus velezensis FZB42|Bacillus amyloliquefaciens CC178]
AN6_GM001696	100	8.1e-126	CDG29580.1	uridylate kinase [Bacillus velezensis UCMB5033]
AN6_GM001697	99.5	1.2e-89	WP_003154212.1	MULTISPECIES: ribosome recycling factor [Streptococcus pneumoniae|Bacillus sp. LJBV19|Bacillus|Mycobacteroides abscessus subsp. massiliense|Bacillus amyloliquefaciens Y2|Bacillus velezensis FZB42]
AN6_GM001698	100	5.5e-144	WP_007409795.1	MULTISPECIES: isoprenyl transferase [Bacillus|Bacillus velezensis SQR9|Bacillus subtilis|Bacillus velezensis FZB42|Bacillus amyloliquefaciens CC178]
AN6_GM001699	100	1.9e-139	WP_007409796.1	MULTISPECIES: phosphatidate cytidylyltransferase [Bacillus amyloliquefaciens CC178|Bacillus velezensis FZB42|Bacillus amyloliquefaciens Y2|Bacillus sp. LJBV19|Bacillus velezensis SQR9|Bacillus]
AN6_GM001700	100	4.0e-201	WP_032874922.1	MULTISPECIES: 1-deoxy-D-xylulose-5-phosphate reductoisomerase [Bacillus velezensis|Bacillus|Bacillus amyloliquefaciens]
AN6_GM001701	100	1.8e-232	WP_007611459.1	MULTISPECIES: RIP metalloprotease RseP [Bacillus|Bacillus velezensis]
AN6_GM001702	100	0.0e+00	WP_007611460.1	MULTISPECIES: proline--tRNA ligase [Bacillus subtilis|Bacillus velezensis AS43.3|Bacillus velezensis SQR9|Bacillus velezensis FZB42|Bacillus|Bacillus amyloliquefaciens CC178]
AN6_GM001703	100	0.0e+00	WP_012117566.1	MULTISPECIES: PolC-type DNA polymerase III [Bacillus velezensis SQR9|Bacillus|Bacillus velezensis FZB42|Bacillus amyloliquefaciens CC178|Bacillus velezensis AS43.3|Bacillus subtilis]
AN6_GM001704	100	2.2e-79	WP_032874923.1	MULTISPECIES: ribosome maturation factor RimP [Bacillus velezensis|Bacillus velezensis SQR9|Bacillus|Bacillus subtilis]
AN6_GM001705	100	2.8e-205	ASB53133.1	Transcription termination/antitermination protein NusA [Bacillus velezensis]
AN6_GM001706	98.9	5.8e-40	WP_003154193.1	MULTISPECIES: glucose-induced regulator RulR [Bacillus sp. RHF6|Bacillus sp. EKM213B|Streptococcus pneumoniae|Mycobacteroides abscessus subsp. massiliense|Bacillus|Bacillus sp. LJBV19|Bacillus sp. RHFS18]
AN6_GM001707	100	1.8e-31	AFJ61815.1	putative ribosomal protein [Bacillus amyloliquefaciens Y2]
AN6_GM001708	100	0.0e+00	WP_007611462.1	MULTISPECIES: translation initiation factor IF-2 [Bacillus amyloliquefaciens CC178|Bacillus velezensis FZB42|Bacillus velezensis SQR9|Bacillus|Bacillus velezensis TrigoCor1448|Bacillus velezensis AS43.3]
AN6_GM001709	98.9	4.3e-43	WP_003154188.1	MULTISPECIES: DUF503 domain-containing protein [Bacillus sp. RHF6|Bacillus sp. EKM213B|Bacillus|Mycobacteroides abscessus subsp. massiliense|Bacillus sp. LJBV19|Streptococcus pneumoniae|Bacillus sp. RHFS18]
AN6_GM001710	100	1.4e-54	BBA76242.1	ribosome-binding factor A [Bacillus velezensis]
AN6_GM001711	100	2.2e-171	WP_032874924.1	MULTISPECIES: tRNA pseudouridine(55) synthase TruB [Bacillus velezensis|Bacillus|Bacillus amyloliquefaciens]
AN6_GM001712	99.7	1.3e-179	WP_007611467.1	MULTISPECIES: bifunctional riboflavin kinase/FAD synthetase [Bacillus subtilis|Bacillus|Bacillus velezensis|Bacillus velezensis SQR9|Bacillus velezensis AS43.3|Bacillus amyloliquefaciens UMAF6639]
AN6_GM001713	100	1.5e-40	WP_003154182.1	MULTISPECIES: 30S ribosomal protein S15 [Streptococcus pneumoniae|Bacillus sp. LJBV19|Mycobacteroides abscessus subsp. massiliense|Bacillus|Bacillus cereus|Bacillus capparidis|Bacillus velezensis FZB42]
AN6_GM001714	100	0.0e+00	WP_032874925.1	MULTISPECIES: polyribonucleotide nucleotidyltransferase [Bacillus|Bacillus velezensis|Bacillus amyloliquefaciens]
AN6_GM001715	100	6.9e-181	WP_032874926.1	MULTISPECIES: polysaccharide deacetylase family protein [Bacillus|Bacillus velezensis|Bacillus amyloliquefaciens]
AN6_GM001716	100	5.4e-220	WP_032874927.1	MULTISPECIES: insulinase family protein [Bacillus velezensis|Bacillus velezensis SQR9|Bacillus|Bacillus subtilis]
AN6_GM001717	100	1.1e-40	WP_003154176.1	MULTISPECIES: YlmC/YmxH family sporulation protein [Bacillus velezensis FZB42|Bacillus amyloliquefaciens TA208|Mycobacteroides abscessus subsp. massiliense|Bacillus|Bacillus sp. LJBV19|Streptococcus pneumoniae]
AN6_GM001718	100	4.8e-160	WP_032874928.1	MULTISPECIES: dipicolinic acid synthetase subunit A [Bacillus|Bacillus velezensis|Bacillus velezensis SQR9]
AN6_GM001719	100	3.8e-105	WP_032874929.1	MULTISPECIES: dipicolinate synthase subunit B [Bacillus subtilis|Bacillus velezensis SQR9|Bacillus velezensis|Bacillus]
AN6_GM001720	100	1.3e-193	WP_032874931.1	MULTISPECIES: aspartate-semialdehyde dehydrogenase [Bacillus amyloliquefaciens|Bacillus|Bacillus velezensis]
AN6_GM001721	100	5.6e-220	AFJ61828.1	aspartate kinase [Bacillus sp. 5B6|Bacillus amyloliquefaciens Y2]
AN6_GM001722	99.7	2.1e-160	AFJ61829.1	dihydrodipicolinate synthase [Bacillus amyloliquefaciens|Bacillus velezensis|Bacillus velezensis UCMB5036|Bacillus sp. 5B6|Bacillus velezensis UCMB5113|Bacillus amyloliquefaciens Y2]
AN6_GM001723	100	2.6e-308	SDI75479.1	ribonuclease J [Bacillus velezensis]
AN6_GM001724	100	1.4e-142	AGZ56405.1	tepA [Bacillus sp. 5B6|Bacillus amyloliquefaciens CC178|Bacillus velezensis|Bacillus amyloliquefaciens|Bacillus amyloliquefaciens EGD-AQ14|Bacillus amyloliquefaciens KHG19|Bacillus amyloliquefaciens UASWS BA1]
AN6_GM001725	100	1.6e-29	WP_032874935.1	MULTISPECIES: YlzJ-like family protein [Bacillus velezensis|Bacillus|Bacillus amyloliquefaciens]
AN6_GM001726	100	0.0e+00	ANF36615.1	cell division protein FtsK [Bacillus velezensis]
AN6_GM001727	100	3.2e-124	WP_007409813.1	MULTISPECIES: GntR family transcriptional regulator [Bacillus velezensis FZB42|Bacillus velezensis AS43.3|Bacillus amyloliquefaciens Y2|Bacillus|Mycobacteroides abscessus subsp. massiliense|Bacillus sp. LJBV19]
AN6_GM001728	100	1.1e-232	AIU81813.1	Bacillibactin exporter [Mycobacteroides abscessus subsp. massiliense|Bacillus amyloliquefaciens|Bacillus velezensis|Bacillus sp. BK100|Bacillus sp. 5B6]
AN6_GM001729	99.3	4.1e-75	WP_003154157.1	MULTISPECIES: MarR family transcriptional regulator [Streptococcus pneumoniae|Bacillus sp. LJBV19|Mycobacteroides abscessus subsp. massiliense|Bacillus|Bacillus sp. RHF6|Bacillus sp. EKM213B]
AN6_GM001730	100	0.0e+00	WP_032874939.1	MULTISPECIES: MMPL family transporter [Bacillus amyloliquefaciens|Bacillus velezensis|Bacillus]
AN6_GM001731	100	5.7e-239	WP_012117578.1	MULTISPECIES: insulinase family protein [Bacillus amyloliquefaciens CC178|Bacillus velezensis FZB42|Bacillus amyloliquefaciens Y2|Mycobacteroides abscessus subsp. massiliense|Bacillus|Bacillus sp. LJBV19]
AN6_GM001732	99.8	4.2e-242	WP_032874941.1	MULTISPECIES: insulinase family protein [Bacillus amyloliquefaciens|Bacillus|Bacillus velezensis]
AN6_GM001733	100	3.5e-127	WP_032874943.1	MULTISPECIES: SDR family oxidoreductase [Bacillus|Bacillus velezensis|Bacillus amyloliquefaciens]
AN6_GM001734	98.1	2.9e-51	AFJ61840.1	conserved hypothetical protein YmfJ [Bacillus amyloliquefaciens Y2]
AN6_GM001735	100	1.4e-145	AFJ61841.1	hypothetical protein MUS_1845 [Bacillus amyloliquefaciens Y2|Bacillus sp. 5B6|Bacillus velezensis]
AN6_GM001736	99.7	8.6e-149	AFJ61842.1	conserved hypothetical protein YmfM [Bacillus amyloliquefaciens Y2|Bacillus sp. 5B6]
AN6_GM001737	100	1.2e-100	WP_007611521.1	MULTISPECIES: CDP-diacylglycerol--glycerol-3-phosphate 3-phosphatidyltransferase [Bacillus|Bacillus velezensis SQR9|Bacillus velezensis]
AN6_GM001738	100	6.1e-230	WP_032874945.1	MULTISPECIES: competence/damage-inducible protein A [Bacillus velezensis SQR9|Bacillus velezensis|Bacillus]
AN6_GM001739	100	1.2e-180	AFJ61845.1	recombination protein [Bacillus amyloliquefaciens Y2]
AN6_GM001740	97.5	2.2e-12	AGZ56421.1	hypothetical protein U471_17190 [Bacillus sp. 5B6|Bacillus amyloliquefaciens CC178|Bacillus velezensis|Bacillus amyloliquefaciens|Bacillus velezensis SQR9]
AN6_GM001741	100	2.8e-216	WP_032874947.1	MULTISPECIES: serine hydrolase [Bacillus amyloliquefaciens|Bacillus velezensis|Bacillus]
AN6_GM001742	100	2.1e-240	AFJ61848.1	2',3'-cyclic-nucleotide 2'-phosphodiesterase [Bacillus amyloliquefaciens Y2]
AN6_GM001743	100	6.2e-151	AFJ61849.1	conserved hypothetical protein YmdB [Bacillus amyloliquefaciens Y2|Bacillus velezensis YAU B9601-Y2|Bacillus velezensis CAU B946]
AN6_GM001744	100	2.4e-35	WP_003154135.1	MULTISPECIES: stage V sporulation protein SpoVS [Bacillus subtilis BEST7613|Bacillus cereus|Bacillus inaquosorum KCTC 13429|Bacillus subtilis|Bacillus capparidis|Bacillaceae|Bacillus sp. J5TS4|Bacillus subtilis subsp. subtilis str. 168|Streptococcus pneumoniae|Bacillus sp. BSC154|Mycobacteroides abscessus subsp. massiliense|Bacillus sp. LJBV19]
AN6_GM001745	100	1.2e-197	WP_032874949.1	MULTISPECIES: L-threonine 3-dehydrogenase [Bacillus amyloliquefaciens|Bacillus|Bacillus velezensis]
AN6_GM001746	100	4.0e-215	ANF36635.1	2-amino-3-ketobutyrate CoA ligase [Bacillus velezensis|Bacillus amyloliquefaciens|Bacillus vallismortis]
AN6_GM001747	100	4.8e-293	WP_003154116.1	MULTISPECIES: tRNA (N6-isopentenyl adenosine(37)-C2)-methylthiotransferase MiaB [Streptococcus pneumoniae|Bacillus sp. LJBV19|Bacillus|Bacillus velezensis SQR9|Bacillus amyloliquefaciens IT-45|Bacillus subtilis]
AN6_GM001748	100	3.3e-66	WP_003154113.1	MULTISPECIES: YlbF family regulator [Bacillus velezensis FZB42|Bacillus amyloliquefaciens Y2|Streptococcus pneumoniae|Bacillus|Mycobacteroides abscessus subsp. massiliense|Bacillus sp. LJBV19]
AN6_GM001749	100	3.2e-90	WP_003154111.1	MULTISPECIES: outer spore coat protein CotE [Bacillus velezensis FZB42|Mycobacteroides abscessus subsp. massiliense|Bacillus|Bacillus sp. LJBV19|Streptococcus pneumoniae|Bacillus amyloliquefaciens Y2]
AN6_GM001750	100	0.0e+00	ANF36639.1	DNA mismatch repair protein MutS [Bacillus velezensis]
AN6_GM001751	99.8	0.0e+00	WP_032874953.1	MULTISPECIES: DNA mismatch repair endonuclease MutL [Bacillus amyloliquefaciens|Bacillus|Bacillus velezensis]
AN6_GM001752	100	2.6e-13	ANF36641.1	hypothetical protein BCBMB205_17410 [Bacillus velezensis]
AN6_GM001753	100	6.1e-26	WP_032874955.1	MULTISPECIES: hypothetical protein [Bacillus amyloliquefaciens|Bacillus|Bacillus velezensis]
AN6_GM001754	100	2.9e-06	EIF13269.1	hypothetical protein MY7_1593 [Bacillus sp. 5B6]
AN6_GM001755	100	8.1e-131	ANF36642.1	putative polyketide biosynthesis zinc-dependent hydrolase BaeB [Bacillus velezensis]
AN6_GM001756	99	8.6e-162	AFJ61864.1	[acyl-carrier-protein]
AN6_GM001757	100	5.3e-170	WP_032874961.1	MULTISPECIES: acyltransferase domain-containing protein [Bacillus|Bacillus velezensis|Bacillus amyloliquefaciens]
AN6_GM001758	100	0.0e+00	WP_032874963.1	MULTISPECIES: ACP S-malonyltransferase [Bacillus velezensis|Bacillus|acyl-carrier-protein]
AN6_GM001759	100	5.0e-35	WP_012117592.1	MULTISPECIES: acyl carrier protein [Bacillus amyloliquefaciens CC178|Bacillus velezensis FZB42|Bacillus velezensis AS43.3|Bacillus velezensis TrigoCor1448|Bacillus|Bacillus velezensis]
AN6_GM001760	100	4.9e-243	WP_032874965.1	MULTISPECIES: hydroxymethylglutaryl-CoA synthase family protein [Bacillus amyloliquefaciens|Bacillus velezensis|Bacillus]
AN6_GM001761	99.6	6.5e-145	WP_032874967.1	MULTISPECIES: enoyl-CoA hydratase/isomerase [Bacillus amyloliquefaciens|Bacillus velezensis|Bacillus]
AN6_GM001762	100	1.9e-138	WP_003154094.1	MULTISPECIES: enoyl-CoA hydratase/isomerase family protein [Bacillus amyloliquefaciens Y2|Streptococcus pneumoniae|Bacillus sp. LJBV19|Bacillus|Mycobacteroides abscessus subsp. massiliense|Bacillus velezensis FZB42]
AN6_GM001763	100	0.0e+00	WP_032874969.1	MULTISPECIES: non-ribosomal peptide synthetase [Bacillus amyloliquefaciens|Bacillus velezensis|Bacillus]
AN6_GM001764	100	0.0e+00	WP_162859398.1	MULTISPECIES: SDR family NAD(P)-dependent oxidoreductase [Bacillus velezensis|Bacillus]
AN6_GM001765	100	0.0e+00	WP_032874973.1	MULTISPECIES: SDR family NAD(P)-dependent oxidoreductase [Bacillus amyloliquefaciens|Bacillus velezensis|Bacillus]
AN6_GM001766	100	0.0e+00	WP_032874975.1	MULTISPECIES: non-ribosomal peptide synthetase [Bacillus|Bacillus velezensis|Bacillus amyloliquefaciens]
AN6_GM001767	100	0.0e+00	WP_032874977.1	MULTISPECIES: polyketide synthase dehydratase domain-containing protein [Bacillus|Bacillus velezensis|Bacillus amyloliquefaciens]
AN6_GM001768	98.8	1.8e-234	AKL76322.1	putative cytochrome P450 BaeS [Bacillus velezensis]
AN6_GM001769	100	5.2e-09	AFJ61876.1	hypothetical protein MUS_1887 [Bacillus amyloliquefaciens Y2|Bacillus amyloliquefaciens|Bacillus velezensis|Bacillus amyloliquefaciens CC178]
AN6_GM001770	100	4.2e-77	WP_007611576.1	MULTISPECIES: sporulation protein [Bacillus velezensis AS43.3|Bacillus velezensis|Bacillus|Bacillus amyloliquefaciens KHG19|Bacillus subtilis]
AN6_GM001771	100	5.2e-131	WP_032874979.1	MULTISPECIES: DUF1275 domain-containing protein [Bacillus velezensis|Bacillus|Bacillus amyloliquefaciens]
AN6_GM001772	100	4.6e-61	WP_007410383.1	MULTISPECIES: hypothetical protein [Bacillus velezensis FZB42|Mycobacteroides abscessus subsp. massiliense|Bacillus|Bacillus sp. LJBV19|Bacillus amyloliquefaciens Y2|Bacillus velezensis AS43.3]
AN6_GM001773	100	6.6e-251	WP_032874981.1	MULTISPECIES: S8 family peptidase [Bacillus amyloliquefaciens|Bacillus velezensis|Bacillus]
AN6_GM001774	89.5	1.9e-48	AFJ61882.1	hypothetical protein MUS_1894 [Bacillus amyloliquefaciens Y2]
AN6_GM001775	100	8.0e-126	WP_032874983.1	MULTISPECIES: poly-gamma-glutamate hydrolase family protein [Bacillus amyloliquefaciens|Bacillus|Bacillus velezensis]
AN6_GM001776	99.3	1.5e-78	WP_032874985.1	MULTISPECIES: OsmC family protein [Bacillus amyloliquefaciens|Bacillus velezensis|Bacillus]
AN6_GM001777	99.2	1.0e-52	WP_171006742.1	MULTISPECIES: multidrug efflux SMR transporter [Bacillus velezensis|Bacillus]
AN6_GM001778	100	6.8e-51	AFJ61887.1	small multidrug resistance protein, SMR family [Bacillus sp. 5B6|Bacillus amyloliquefaciens Y2]
AN6_GM001780	99.3	2.6e-57	WP_014417831.1	MULTISPECIES: hypothetical protein [Bacillus sp. LJBV19|Mycobacteroides abscessus subsp. massiliense|Bacillus|Bacillus amyloliquefaciens Y2|Bacillus sp. RHF6|Bacillus sp. EKM213B]
AN6_GM001781	99.7	3.7e-171	WP_032874989.1	MULTISPECIES: tRNA (adenosine(37)-N6)-dimethylallyltransferase MiaA [Bacillus amyloliquefaciens|Bacillus|Bacillus velezensis]
AN6_GM001782	100	2.1e-32	WP_003154064.1	MULTISPECIES: RNA chaperone Hfq [Streptococcus pneumoniae|Bacillus amyloliquefaciens TA208|Bacillus|Bacillus velezensis FZB42|Mycobacteroides abscessus subsp. massiliense|Bacillus sp. LJBV19]
AN6_GM001783	100	3.3e-43	WP_032874991.1	MULTISPECIES: hypothetical protein [Bacillus amyloliquefaciens|Bacillus|Bacillus velezensis]
AN6_GM001784	100	3.8e-31	EIF13300.1	hypothetical protein MY7_1624 [Bacillus velezensis|Bacillus sp. 5B6]
AN6_GM001785	100	5.1e-66	WP_003154061.1	MULTISPECIES: class Ib ribonucleoside-diphosphate reductase assembly flavoprotein NrdI [Bacillus velezensis FZB42|Bacillus amyloliquefaciens CC178|Bacillus velezensis AS43.3|Bacillus|Bacillus velezensis SQR9|Bacillus velezensis TrigoCor1448]
AN6_GM001786	100	0.0e+00	AFJ61895.1	ribonucleoside-diphosphate reductase [Bacillus amyloliquefaciens Y2]
AN6_GM001787	99.7	1.4e-192	WP_007611606.1	MULTISPECIES: class 1b ribonucleoside-diphosphate reductase subunit beta [Bacillus sp. 5B6|Bacillus amyloliquefaciens Y2|Bacillus]
AN6_GM001788	100	1.7e-108	WP_032874993.1	MULTISPECIES: hypothetical protein [Bacillus subtilis|Bacillus velezensis|Bacillus velezensis SQR9|Bacillus]
AN6_GM001789	100	1.4e-115	WP_032874995.1	MULTISPECIES: N-acetylmuramoyl-L-alanine amidase [Bacillus|Bacillus velezensis|Bacillus amyloliquefaciens]
AN6_GM001790	98.6	2.3e-34	WP_032874997.1	MULTISPECIES: hypothetical protein [Bacillus sp. LUNF1|Bacillus velezensis|Bacillus vallismortis|Bacillus|Bacillus amyloliquefaciens]
AN6_GM001791	100	3.0e-176	BBA76319.1	mother cell sporulation ATPase [Bacillus velezensis]
AN6_GM001792	99.8	1.6e-230	WP_015239904.1	MULTISPECIES: GTPase HflX [Bacillus velezensis AS43.3|Bacillus|Bacillus sp. LJBV19|Bacillus velezensis TrigoCor1448|Streptococcus pneumoniae|Bacillus amyloliquefaciens IT-45]
AN6_GM001793	100	1.1e-242	WP_012117612.1	MULTISPECIES: aminotransferase class I/II-fold pyridoxal phosphate-dependent enzyme [Bacillus amyloliquefaciens CC178|Bacillus velezensis FZB42|Bacillus velezensis AS43.3|Bacillus|Bacillus velezensis]
AN6_GM001794	100	7.4e-62	WP_007611631.1	MULTISPECIES: transcriptional repressor GlnR [Bacillus subtilis|Bacillus|Bacillus velezensis SQR9|Bacillus velezensis|Mycobacteroides abscessus subsp. massiliense|Bacillus sp. LJBV19]
AN6_GM001795	100	3.0e-259	WP_007410365.1	MULTISPECIES: type I glutamate--ammonia ligase [Bacillus velezensis FZB42|Bacillus amyloliquefaciens CC178|Bacillus sp. LJBV19|Bacillus|Mycobacteroides abscessus subsp. massiliense|Bacillus velezensis AS43.3]
AN6_GM001796	100	2.1e-39	ANS40424.1	ArpU family transcriptional regulator [Bacillus amyloliquefaciens|Bacillus velezensis]
AN6_GM001797	100	1.4e-87	RAP22224.1	hypothetical protein C2W63_00925 [Bacillus velezensis]
AN6_GM001798	99.5	8.3e-108	WP_032875001.1	MULTISPECIES: hypothetical protein [Bacillus subtilis|Bacillus|Bacillus velezensis SQR9|Bacillus velezensis]
AN6_GM001799	98.6	4.7e-26	WP_025851137.1	MULTISPECIES: hypothetical protein [Bacillus subtilis|Bacillus|Bacillus velezensis|Bacillus amyloliquefaciens|Bacillus velezensis SQR9]
AN6_GM001800	100	7.1e-57	AKF76592.1	hypothetical protein AAV30_10690 [Bacillus sp. GZB|Bacillus vallismortis|Bacillus velezensis|Bacillus amyloliquefaciens]
AN6_GM001801	100	5.1e-218	WP_032875003.1	MULTISPECIES: DUF4935 domain-containing protein [Bacillus velezensis|Bacillus|Bacillus amyloliquefaciens]
AN6_GM001803	100	3.9e-212	WP_032875005.1	MULTISPECIES: gluconolaconase [Bacillus velezensis|Bacillus|Bacillus amyloliquefaciens]
AN6_GM001804	100	6.2e-25	ANF36688.1	hypothetical protein BCBMB205_17880 [Bacillus velezensis]
AN6_GM001805	100	1.9e-248	ANF36689.1	MFS transporter [Bacillus velezensis]
AN6_GM001806	100	1.3e-289	ANF36690.1	xylan 1,4-beta-xylosidase [Bacillus velezensis]
AN6_GM001807	99.7	1.3e-218	EIF13320.1	negative transcriptional regulator [Bacillus sp. 5B6]
AN6_GM001808	100	2.3e-259	WP_021493439.1	MULTISPECIES: xylose isomerase [Bacillus velezensis|Bacillus|Bacillus amyloliquefaciens]
AN6_GM001810	100	5.4e-289	WP_032875013.1	MULTISPECIES: xylulokinase [Bacillus amyloliquefaciens|Bacillus velezensis|Bacillus]
AN6_GM001811	100	0.0e+00	WP_032875015.1	MULTISPECIES: phosphoenolpyruvate synthase [Bacillus velezensis|Bacillus|Bacillus amyloliquefaciens]
AN6_GM001812	93.2	3.2e-12	EIF13324.1	hypothetical protein MY7_1648 [Bacillus sp. 5B6]
AN6_GM001813	100	2.7e-76	WP_032875017.1	MULTISPECIES: hypothetical protein [Bacillus amyloliquefaciens|Bacillus velezensis|Bacillus]
AN6_GM001814	100	1.0e-57	AHZ15733.1	nuclease inhibitor (dinB like protein) [Bacillus velezensis|Bacillus velezensis SQR9|Bacillus sp. GZB]
AN6_GM001815	99.7	1.3e-185	WP_032875021.1	MULTISPECIES: alcohol dehydrogenase AdhP [Bacillus|Bacillus velezensis|Bacillus amyloliquefaciens]
AN6_GM001816	95.3	3.4e-119	WP_083061831.1	carbonate dehydratase [Bacillus velezensis]
AN6_GM001817	88.6	3.5e-10	EJD65865.1	hypothetical protein BB65665_19427 [Bacillus sp. 916]
AN6_GM001818	100	5.2e-171	WP_032875027.1	MULTISPECIES: hypothetical protein [Bacillus amyloliquefaciens|Bacillus|Bacillus velezensis]
AN6_GM001819	100	7.5e-48	WP_074534176.1	MULTISPECIES: hypothetical protein [Bacillus vallismortis|Bacillus|Bacillus amyloliquefaciens|Bacillus velezensis]
AN6_GM001820	99.2	1.9e-60	WP_074534173.1	MULTISPECIES: UPF0715 family protein [Bacillus|Bacillus vallismortis|Bacillus velezensis|Bacillus amyloliquefaciens]
AN6_GM001821	100	5.7e-73	ARZ58140.1	N-acetyltransferase [Bacillus velezensis]
AN6_GM001822	98.3	1.1e-59	WP_094246905.1	GNAT family N-acetyltransferase [Bacillus velezensis]
AN6_GM001823	100	1.7e-99	WP_032875029.1	MULTISPECIES: GNAT family N-acetyltransferase [Bacillus amyloliquefaciens|Bacillus velezensis|Bacillus]
AN6_GM001824	86	6.0e-19	CUX93603.1	conserved protein of unknown function [Bacillus velezensis]
AN6_GM001826	99.5	2.9e-110	ANF36707.1	putative protein ynaE [Bacillus velezensis]
AN6_GM001827	100	5.4e-195	WP_032875031.1	MULTISPECIES: LLM class flavin-dependent oxidoreductase [Bacillus|Bacillus velezensis|Bacillus subtilis|Bacillus amyloliquefaciens]
AN6_GM001828	100	7.9e-12	AFJ62059.1	hypothetical protein MUS_2100 [Bacillus velezensis|Bacillus velezensis SQR9|Bacillus velezensis NAU-B3|Bacillus amyloliquefaciens Y2]
AN6_GM001829	100	1.3e-116	WP_032875033.1	MULTISPECIES: lytic polysaccharide monooxygenase [Bacillus amyloliquefaciens|Bacillus|Bacillus velezensis]
AN6_GM001830	100	1.7e-43	ANF36713.1	hypothetical protein BCBMB205_18150 [Bacillus velezensis]
AN6_GM001831	84.4	1.5e-30	CCG49904.1	hypothetical protein BANAU_1883 [Bacillus velezensis YAU B9601-Y2]
AN6_GM001832	100	0.0e+00	WP_032875035.1	MULTISPECIES: peptidase G2 [Bacillus velezensis SQR9|Bacillus velezensis|Bacillus|Bacillus subtilis]
AN6_GM001833	100	5.5e-77	WP_032875037.1	MULTISPECIES: dUTP diphosphatase [Bacillus amyloliquefaciens|Bacillus|Bacillus velezensis]
AN6_GM001834	97.7	2.1e-16	ANF36717.1	hypothetical protein BCBMB205_18190 [Bacillus velezensis]
AN6_GM001835	100	8.9e-122	WP_032875039.1	MULTISPECIES: poly-gamma-glutamate hydrolase family protein [Bacillus|Bacillus velezensis|Bacillus velezensis SQR9|Bacillus subtilis]
AN6_GM001836	100	4.1e-16	WP_007410334.1	MULTISPECIES: hypothetical protein [Bacillus amyloliquefaciens CC178|Bacillus velezensis SQR9|Bacillus velezensis|Bacillus|Bacillus amyloliquefaciens UMAF6639|Bacillus velezensis AS43.3]
AN6_GM001837	100	2.5e-142	WP_007611716.1	MULTISPECIES: prohibitin family protein [Bacillus subtilis|Bacillus velezensis|Bacillus velezensis SQR9|Bacillus]
AN6_GM001838	100	5.5e-72	WP_003154009.1	MULTISPECIES: YndM family protein [Bacillus velezensis AS43.3|Bacillus|Bacillus velezensis SQR9|Bacillus sp. Pc3|Bacillus velezensis TrigoCor1448|Bacillus subtilis]
AN6_GM001839	100	1.2e-55	WP_032875041.1	MULTISPECIES: hypothetical protein [Bacillus velezensis|Bacillus|Bacillus amyloliquefaciens]
AN6_GM001840	100	1.0e-108	WP_007611720.1	MULTISPECIES: transcriptional repressor LexA [Bacillus amyloliquefaciens XH7|Bacillus amyloliquefaciens TA208|Bacillus|Mycobacteroides abscessus subsp. massiliense|Bacillus sp. LJBV19|Bacillus amyloliquefaciens LL3]
AN6_GM001841	100	1.2e-49	WP_003154001.1	MULTISPECIES: cell division suppressor protein YneA [Streptococcus pneumoniae|Bacillus sp. LJBV19|Bacillus|Mycobacteroides abscessus subsp. massiliense|Bacillus amyloliquefaciens Y2|Bacillus velezensis FZB42]
AN6_GM001842	100	6.7e-111	WP_003153998.1	MULTISPECIES: recombinase family protein [Bacillus velezensis FZB42|Bacillus amyloliquefaciens CC178|Bacillus amyloliquefaciens LFB112|Bacillus|Streptococcus pneumoniae|Bacillus velezensis AS43.3]
AN6_GM001843	100	1.2e-30	WP_003153997.1	MULTISPECIES: DUF896 domain-containing protein [Mycobacteroides abscessus subsp. massiliense|Bacillus|Bacillus sp. LJBV19|Streptococcus pneumoniae|Bacillus velezensis FZB42|Bacillus amyloliquefaciens TA208]
AN6_GM001844	100	0.0e+00	WP_032875043.1	MULTISPECIES: transketolase [Bacillus velezensis SQR9|Bacillus velezensis|Bacillus|Bacillus subtilis]
AN6_GM001845	100	3.2e-80	WP_003153995.1	MULTISPECIES: sporulation inhibitor of replication protein SirA [Bacillus velezensis AS43.3|Streptococcus pneumoniae|Bacillus|Bacillus amyloliquefaciens IT-45|Bacillus amyloliquefaciens CC178|Bacillus velezensis FZB42]
AN6_GM001846	100	3.4e-27	WP_003153994.1	MULTISPECIES: YneF family protein [Bacillus amyloliquefaciens TA208|Bacillus velezensis FZB42|Streptococcus pneumoniae|Mycobacteroides abscessus subsp. massiliense|Bacillus|Bacillus sp. LJBV19]
AN6_GM001847	100	5.1e-27	BCT28134.1	hypothetical protein BVAD3_18080 [Bacillus velezensis]
AN6_GM001848	100	1.2e-103	AGZ56526.1	hypothetical protein U471_18240 [Bacillus vallismortis|Bacillus amyloliquefaciens|Bacillus velezensis|Bacillus amyloliquefaciens CC178|Bacillus sp. LK7]
AN6_GM001849	100	3.3e-50	WP_032875045.1	MULTISPECIES: response regulator [Bacillus amyloliquefaciens|Bacillus|Bacillus velezensis]
AN6_GM001850	100	3.7e-74	AFJ62083.1	conserved hypothetical protein CcdC [Bacillus amyloliquefaciens UMAF6614|Bacillus velezensis AS43.3|Bacillus subtilis|Bacillus velezensis YAU B9601-Y2|Bacillus velezensis UCMB5033|Bacillus velezensis NAU-B3|Bacillus amyloliquefaciens UMAF6639|Bacillus velezensis UCMB5113|Bacillus sp. GZB|Bacillus amyloliquefaciens KHG19|Bacillus amyloliquefaciens Y2|Bacillus amyloliquefaciens|Bacillus velezensis|…
AN6_GM001851	100	5.6e-74	WP_007410325.1	MULTISPECIES: DUF2621 domain-containing protein [Bacillus velezensis FZB42|Bacillus amyloliquefaciens CC178|Bacillus velezensis AS43.3|Bacillus|Mycobacteroides abscessus subsp. massiliense|Bacillus velezensis TrigoCor1448]
AN6_GM001852	100	1.5e-62	WP_007410324.1	MULTISPECIES: Hsp20/alpha crystallin family protein [Bacillus amyloliquefaciens Y2|Bacillus velezensis|Mycobacteroides abscessus subsp. massiliense|Bacillus velezensis SQR9|Bacillus|Bacillus subtilis]
AN6_GM001853	97.9	9.5e-18	WP_003153984.1	MULTISPECIES: small acid-soluble spore protein P [Bacillus velezensis FZB42|Bacillus amyloliquefaciens TA208|Bacillus sp. LJBV19|Bacillus|Mycobacteroides abscessus subsp. massiliense|Streptococcus pneumoniae]
AN6_GM001854	97.3	9.0e-31	AKL76402.1	acid-soluble spore protein O CotK [Bacillus velezensis|Mycobacteroides abscessus subsp. massiliense]
AN6_GM001855	99.8	0.0e+00	AFJ62089.1	aconitate hydratase [Bacillus amyloliquefaciens Y2]
AN6_GM001856	98.9	8.4e-102	AFJ62090.1	protein-disulfide reductase [Bacillus amyloliquefaciens Y2]
AN6_GM001857	98.4	1.1e-21	AFJ62091.1	hypothetical protein MUS_2132 [Bacillus amyloliquefaciens EGD-AQ14|Mycobacteroides abscessus subsp. massiliense|Bacillus amyloliquefaciens|Bacillus velezensis|Bacillus sp. BH072|Bacillus sp. 5B6|Bacillus amyloliquefaciens CC178|Bacillus velezensis AS43.3|Bacillus amyloliquefaciens UMAF6639|Bacillus amyloliquefaciens UASWS BA1|Bacillus velezensis M27|Bacillus amyloliquefaciens Y2|Bacillus amyloliq…
AN6_GM001858	100	2.1e-20	EIF13372.1	acid-soluble spore protein N [Bacillus sp. 5B6]
AN6_GM001859	100	6.6e-32	WP_032875053.1	MULTISPECIES: small acid-soluble spore protein Tlp [Bacillus velezensis|Bacillus|Bacillus amyloliquefaciens]
AN6_GM001860	99.3	1.6e-73	WP_003153973.1	MULTISPECIES: YbgC/FadM family acyl-CoA thioesterase [Bacillus amyloliquefaciens IT-45|Bacillus nematocida|Streptococcus pneumoniae|Bacillus|Mycobacteroides abscessus subsp. massiliense|Bacillus sp. LJBV19]
AN6_GM001861	100	9.3e-52	WP_007611759.1	MULTISPECIES: hypothetical protein [Bacillus sp. Pc3|Bacillus velezensis|Bacillus velezensis SQR9|Bacillus|Bacillus subtilis]
AN6_GM001862	100	1.4e-53	AFJ62096.1	conserved hypothetical protein YneR [Bacillus amyloliquefaciens Y2]
AN6_GM001863	100	6.2e-92	WP_032875054.1	MULTISPECIES: glycerol-3-phosphate 1-O-acyltransferase PlsY [Bacillus amyloliquefaciens|Bacillus|Bacillus velezensis]
AN6_GM001864	100	2.0e-68	EIF13378.1	hypothetical protein MY7_1704 [Bacillus sp. 5B6]
AN6_GM001865	99.8	0.0e+00	WP_032875055.1	MULTISPECIES: DNA topoisomerase IV subunit B [Bacillus amyloliquefaciens|Bacillus|Bacillus velezensis]
AN6_GM001866	99.9	0.0e+00	WP_032875056.1	MULTISPECIES: DNA topoisomerase IV subunit A [Bacillus|Bacillus velezensis|Bacillus amyloliquefaciens]
AN6_GM001867	100	1.8e-10	AHZ15787.1	hypothetical protein V529_17610 [Bacillus velezensis SQR9|Bacillus velezensis|Bacillus amyloliquefaciens|Bacillus sp. 5B6|Bacillus sp. 916|Bacillus velezensis UCMB5033|Bacillus subtilis]
AN6_GM001868	100	7.5e-51	AFJ62103.1	Uncharacterized protein MUS_2144 [Bacillus sp. 5B6|Bacillus velezensis|Bacillus amyloliquefaciens Y2]
AN6_GM001869	100	1.1e-254	WP_007410311.1	MULTISPECIES: alanine:cation symporter family protein [Bacillus subtilis|Bacillus velezensis TrigoCor1448|Bacillus|Bacillus velezensis|Bacillus amyloliquefaciens Y2]
AN6_GM001870	99.7	9.0e-181	WP_032875057.1	MULTISPECIES: sugar kinase [Bacillus velezensis|Bacillus|Bacillus amyloliquefaciens]
AN6_GM001871	100	4.9e-193	WP_032875058.1	MULTISPECIES: zinc-binding alcohol dehydrogenase family protein [Bacillus amyloliquefaciens|Bacillus|Bacillus velezensis]
AN6_GM001872	98.2	3.4e-115	EIF13386.1	KdgA [Bacillus sp. 5B6]
AN6_GM001873	100	5.9e-213	WP_032875059.1	MULTISPECIES: mannonate dehydratase [Bacillus amyloliquefaciens|Bacillus|Bacillus velezensis]
AN6_GM001874	100	6.5e-151	WP_032875060.1	MULTISPECIES: SDR family oxidoreductase [Bacillus|Bacillus velezensis|Bacillus amyloliquefaciens]
AN6_GM001875	99.7	3.4e-186	QAR56913.1	LacI/PurR family transcriptional regulator protein [Bacillus velezensis]
AN6_GM001876	100	2.6e-217	EIF13390.1	hexuronate transporter [Bacillus sp. 5B6]
AN6_GM001877	100	9.1e-158	WP_032875064.1	MULTISPECIES: hypothetical protein [Bacillus amyloliquefaciens|Bacillus velezensis|Bacillus]
AN6_GM001878	100	2.1e-114	WP_032875066.1	MULTISPECIES: DUF4166 domain-containing protein [Bacillus velezensis|Bacillus|Bacillus amyloliquefaciens]
AN6_GM001879	100	2.5e-308	WP_032875068.1	MULTISPECIES: YndJ family transporter [Bacillus|Bacillus velezensis|Bacillus amyloliquefaciens]
AN6_GM001880	100	1.3e-26	ANF36765.1	hypothetical protein BCBMB205_18670 [Bacillus velezensis]
AN6_GM001881	100	9.5e-46	ANF36766.1	hypothetical protein BCBMB205_18680 [Bacillus sp. GZB|Bacillus vallismortis|Bacillus velezensis|Bacillus amyloliquefaciens]
AN6_GM001882	100	1.3e-41	AFJ62117.1	hypothetical protein MUS_2158 [Bacillus amyloliquefaciens Y2|Bacillus velezensis NAU-B3|Bacillus velezensis FZB42]
AN6_GM001883	94.8	2.7e-222	CAE11242.1	hypothetical protein [Bacillus velezensis FZB42]
AN6_GM001884	100	3.5e-260	WP_032875077.1	MULTISPECIES: cellulase family glycosylhydrolase [Bacillus subtilis|Bacillus velezensis|Bacillus amyloliquefaciens|Bacillus]
AN6_GM001885	97.2	1.5e-30	CDG26058.1	protein of unknown function [Bacillus velezensis UCMB5113]
AN6_GM001886	100	8.9e-47	WP_032875078.1	MULTISPECIES: DUF4870 domain-containing protein [Bacillus amyloliquefaciens|Bacillus|Bacillus velezensis]
AN6_GM001887	100	1.9e-240	ANF36771.1	histidine kinase [Bacillus velezensis]
AN6_GM001888	100	1.5e-127	WP_032875080.1	MULTISPECIES: response regulator transcription factor [Bacillus amyloliquefaciens|Bacillus|Bacillus velezensis]
AN6_GM001889	100	6.4e-240	SDI69935.1	glucuronoarabinoxylan endo-1,4-beta-xylanase [Bacillus velezensis]
AN6_GM001890	100	2.8e-271	WP_032875084.1	MULTISPECIES: carbohydrate-binding protein [Bacillus amyloliquefaciens|Bacillus|Bacillus velezensis]
AN6_GM001891	100	0.0e+00	WP_032875086.1	MULTISPECIES: non-ribosomal peptide synthetase [Bacillus amyloliquefaciens|Bacillus velezensis|Bacillus]
AN6_GM001893	100	0.0e+00	WP_032875088.1	MULTISPECIES: non-ribosomal peptide synthetase [Bacillus velezensis|Bacillus|Bacillus amyloliquefaciens]
AN6_GM001894	100	0.0e+00	WP_032875092.1	MULTISPECIES: non-ribosomal peptide synthetase [Bacillus amyloliquefaciens|Bacillus|Bacillus velezensis]
AN6_GM001895	100	4.7e-216	WP_032875094.1	MULTISPECIES: bacillomycin D biosynthesis malonyl-CoA transacylase BamD [acyl-carrier-protein|Bacillus velezensis|Bacillus]
AN6_GM001896	98.2	1.0e-23	WP_161935774.1	hypothetical protein [Bacillus velezensis]
AN6_GM001897	100	1.6e-138	WP_032875097.1	MULTISPECIES: 3-hydroxybutyrate dehydrogenase [Bacillus velezensis|Bacillus|Bacillus amyloliquefaciens]
AN6_GM001898	99.6	6.1e-123	EIF13407.1	ScoB [Bacillus velezensis UCMB5036|Bacillus sp. 5B6|Bacillus velezensis UCMB5033|Bacillus velezensis UCMB5113]
AN6_GM001899	100	1.9e-127	ANF36782.1	succinyl-CoA:3-ketoacid-CoA transferase [Bacillus vallismortis|Bacillus velezensis|Bacillus amyloliquefaciens]
AN6_GM001900	100	3.6e-258	WP_032875106.1	MULTISPECIES: GntP family permease [Bacillus amyloliquefaciens|Bacillus velezensis|Bacillus]
AN6_GM001901	100	1.1e-225	WP_032875109.1	MULTISPECIES: cytochrome P450 [Bacillus|Bacillus velezensis|Bacillus amyloliquefaciens]
AN6_GM001902	100	7.2e-189	WP_003153914.1	MULTISPECIES: biotin synthase BioB [Bacillus sp. Pc3|Bacillus|Streptococcus pneumoniae|Bacillus amyloliquefaciens LFB112|Bacillus subtilis|Bacillus amyloliquefaciens IT-45]
AN6_GM001903	100	9.0e-130	WP_032875112.1	MULTISPECIES: ATP-dependent dethiobiotin synthetase BioD [Bacillus amyloliquefaciens|Bacillus|Bacillus velezensis]
AN6_GM001904	99.7	9.8e-214	WP_032875115.1	MULTISPECIES: 8-amino-7-oxononanoate synthase [Bacillus amyloliquefaciens|Bacillus velezensis|Bacillus]
AN6_GM001905	100	2.6e-258	ANF36789.1	adenosylmethionine-8-amino-7-oxononanoateaminotransferase [Bacillus velezensis]
AN6_GM001906	100	1.5e-146	WP_032875120.1	MULTISPECIES: 6-carboxyhexanoate--CoA ligase [Bacillus|Bacillus velezensis|Bacillus velezensis SQR9]
AN6_GM001907	100	1.1e-71	WP_007611833.1	MULTISPECIES: GtrA family protein [Bacillus sp. 5B6|Bacillus amyloliquefaciens|Bacillus velezensis|Bacillus]
AN6_GM001908	100	5.2e-116	ARZ58231.1	UTP-glucose-1-phosphate uridylyltransferase [Bacillus velezensis]
AN6_GM001910	100	5.6e-95	BBA76432.1	membrane-associated protein [Bacillus velezensis FZB42|Bacillus velezensis]
AN6_GM001911	100	3.2e-289	WP_012117691.1	MULTISPECIES: acyl-CoA carboxylase subunit beta [Bacillus velezensis SQR9|Bacillus velezensis|Bacillus|Bacillus velezensis AS43.3|Bacillus amyloliquefaciens CC178|Bacillus velezensis FZB42]
AN6_GM001912	100	9.1e-139	WP_032875123.1	MULTISPECIES: enoyl-CoA hydratase [Bacillus|Bacillus amyloliquefaciens|Bacillus velezensis]
AN6_GM001913	100	2.4e-167	WP_032875126.1	MULTISPECIES: hydroxymethylglutaryl-CoA lyase [Bacillus|Bacillus velezensis|Bacillus amyloliquefaciens]
AN6_GM001914	100	6.0e-29	WP_007410121.1	MULTISPECIES: acetyl-CoA carboxylase biotin carboxyl carrier protein subunit [Bacillus velezensis FZB42|Bacillus velezensis AS43.3|Bacillus amyloliquefaciens Y2|Mycobacteroides abscessus subsp. massiliense|Bacillus|Streptococcus pneumoniae]
AN6_GM001915	99.8	4.0e-251	WP_032875129.1	MULTISPECIES: acetyl-CoA carboxylase biotin carboxylase subunit [Bacillus amyloliquefaciens|Bacillus|Bacillus velezensis]
AN6_GM001916	100	0.0e+00	WP_032875132.1	MULTISPECIES: AMP-binding protein [Bacillus|Bacillus velezensis|Bacillus amyloliquefaciens]
AN6_GM001917	100	1.9e-209	WP_032875135.1	MULTISPECIES: acyl-CoA dehydrogenase family protein [Bacillus amyloliquefaciens|Bacillus|Bacillus velezensis]
AN6_GM001918	100	5.3e-308	WP_032875138.1	MULTISPECIES: family 10 glycosylhydrolase [Bacillus|Bacillus velezensis|Bacillus amyloliquefaciens]
AN6_GM001919	98.6	3.6e-76	QDF52471.1	putative integral inner membrane protein, YngL [Bacillus velezensis]
AN6_GM001920	100	0.0e+00	WP_032875144.1	MULTISPECIES: non-ribosomal peptide synthase [Bacillus amyloliquefaciens|Bacillus|Bacillus velezensis]
AN6_GM001921	100	0.0e+00	WP_057766235.1	MULTISPECIES: non-ribosomal peptide synthetase [Bacillus velezensis|Bacillus|Bacillus amyloliquefaciens]
AN6_GM001922	100	0.0e+00	WP_045555043.1	MULTISPECIES: non-ribosomal peptide synthetase [Bacillus amyloliquefaciens|Bacillus velezensis|Bacillus]
AN6_GM001923	100	0.0e+00	WP_032872262.1	MULTISPECIES: non-ribosomal peptide synthetase [Bacillus velezensis|Bacillus]
AN6_GM001924	100	0.0e+00	WP_045555042.1	MULTISPECIES: non-ribosomal peptide synthetase [Bacillus amyloliquefaciens|Bacillus velezensis|Bacillus]
AN6_GM001925	100	6.9e-273	WP_032873498.1	MULTISPECIES: D-alanyl-D-alanine carboxypeptidase/D-alanyl-D-alanine-endopeptidase [Bacillus amyloliquefaciens|Bacillus velezensis|Bacillus]
AN6_GM001926	100	2.2e-187	SDJ76368.1	aldose 1-epimerase [Bacillus velezensis]
AN6_GM001927	100	4.9e-244	WP_032873496.1	MULTISPECIES: MATE family efflux transporter [Bacillus amyloliquefaciens|Bacillus|Bacillus velezensis]
AN6_GM001928	97.7	8.8e-15	AFZ90935.1	hypothetical protein B938_09575 [Bacillus amyloliquefaciens IT-45|Bacillus velezensis AS43.3|Bacillus amyloliquefaciens UASWS BA1|Bacillus sp. 916|Bacillus velezensis]
AN6_GM001929	100	1.0e-90	WP_032873494.1	MULTISPECIES: IseA DL-endopeptidase inhibitor family protein [Bacillus velezensis|Bacillus|Bacillus amyloliquefaciens]
AN6_GM001930	100	5.6e-95	WP_003153850.1	MULTISPECIES: site-specific integrase [Bacillus velezensis FZB42|Bacillus amyloliquefaciens Y2|Bacillus sp. LJBV19|Bacillus|Mycobacteroides abscessus subsp. massiliense|Streptococcus pneumoniae]
AN6_GM001931	100	2.6e-33	WP_003153848.1	MULTISPECIES: excisionase family DNA-binding protein [Bacillus velezensis FZB42|Streptococcus pneumoniae|Bacillus sp. LJBV19|Bacillus|Mycobacteroides abscessus subsp. massiliense|Bacillus amyloliquefaciens Y2]
AN6_GM001932	100	0.0e+00	WP_032873491.1	MULTISPECIES: gamma-glutamyltransferase [Bacillus amyloliquefaciens|Bacillus velezensis|Bacillus]
AN6_GM001933	100	7.4e-201	WP_032873488.1	MULTISPECIES: MFS transporter [Bacillus velezensis|Bacillus|Bacillus amyloliquefaciens]
AN6_GM001934	100	3.4e-49	WP_003153841.1	MULTISPECIES: winged helix-turn-helix transcriptional regulator [Bacillus amyloliquefaciens IT-45|Bacillus amyloliquefaciens LFB112|Bacillus amyloliquefaciens CC178|Bacillus velezensis FZB42|Bacillus velezensis AS43.3|Bacillus]
AN6_GM001935	100	0.0e+00	WP_032873485.1	MULTISPECIES: threonine--tRNA ligase [Bacillus amyloliquefaciens|Bacillus velezensis|Bacillus]
AN6_GM001936	100	5.7e-158	WP_032873482.1	MULTISPECIES: LysR family transcriptional regulator [Bacillus amyloliquefaciens|Bacillus velezensis|Bacillus]
AN6_GM001937	97.8	6.3e-199	AFJ62175.1	alcohol dehydrogenase [Bacillus amyloliquefaciens Y2]
AN6_GM001938	100	1.2e-09	RAP04699.1	hypothetical protein HS9_02723 [Bacillus velezensis]
AN6_GM001939	100	1.1e-283	SLC59682.1	glutamate synthase subunit beta [Mycobacteroides abscessus subsp. massiliense]
AN6_GM001940	100	0.0e+00	WP_032873476.1	MULTISPECIES: glutamate synthase large subunit [Bacillus velezensis|Bacillus amyloliquefaciens|Bacillus]
AN6_GM001941	100	6.3e-160	WP_003153836.1	MULTISPECIES: LysR family transcriptional regulator [Bacillus|Bacillus velezensis SQR9|Bacillus velezensis FZB42|Bacillus amyloliquefaciens CC178|Bacillus amyloliquefaciens LFB112|Bacillus amyloliquefaciens IT-45]
AN6_GM001942	99.7	2.0e-203	WP_032873473.1	MULTISPECIES: glutamate 5-kinase [Bacillus amyloliquefaciens|Bacillus velezensis|Bacillus]
AN6_GM001943	100	8.6e-151	WP_014418088.1	MULTISPECIES: pyrroline-5-carboxylate reductase [Bacillus|Bacillus amyloliquefaciens Y2|Bacillus amyloliquefaciens UMAF6614|Bacillus amyloliquefaciens|Bacillus amyloliquefaciens IT-45|Bacillus amyloliquefaciens LFB112]
AN6_GM001944	100	7.4e-59	AIU82021.1	Replication termination protein [Bacillus velezensis UCMB5033|Bacillus amyloliquefaciens UMAF6639|Bacillus velezensis UCMB5113|Bacillus amyloliquefaciens KHG19|Bacillus amyloliquefaciens|Bacillus velezensis|Mycobacteroides abscessus subsp. massiliense|Bacillus amyloliquefaciens EGD-AQ14|Bacillus velezensis UCMB5036|Bacillus sp. 5B6]
AN6_GM001945	99.6	8.5e-123	AGZ56625.1	3-ketoacyl-ACP reductase [Bacillus velezensis UCMB5033|acyl-carrier protein|Mycobacteroides abscessus subsp. massiliense|Bacillus velezensis|Bacillus velezensis SQR9|Bacillus amyloliquefaciens CC178]
AN6_GM001946	100	5.2e-42	WP_032873471.1	MULTISPECIES: hypothetical protein [Bacillus amyloliquefaciens|Bacillus|Bacillus velezensis]
AN6_GM001947	100	5.5e-141	WP_032873468.1	MULTISPECIES: hypothetical protein [Bacillus amyloliquefaciens|Bacillus|Bacillus velezensis]
AN6_GM001948	100	5.2e-237	WP_022553238.1	MULTISPECIES: RbtT/DalT/CsbX family MFS transporter [Bacillus|Bacillus velezensis|Bacillus amyloliquefaciens]
AN6_GM001949	100	5.8e-280	WP_032873466.1	MULTISPECIES: sugar kinase [Bacillus|Bacillus velezensis|Bacillus amyloliquefaciens]
AN6_GM001950	100	1.1e-192	WP_032873464.1	MULTISPECIES: 2-hydroxyacid dehydrogenase [Bacillus amyloliquefaciens|Bacillus velezensis|Bacillus]
AN6_GM001951	100	0.0e+00	WP_032873462.1	MULTISPECIES: molybdopterin oxidoreductase family protein [Bacillus amyloliquefaciens|Bacillus velezensis|Bacillus]
AN6_GM001952	100	1.4e-36	KFX39847.1	hypothetical protein KR92_06110 [Bacillus amyloliquefaciens]
AN6_GM001953	100	3.1e-36	WP_032873457.1	MULTISPECIES: hypothetical protein [Bacillus velezensis|Bacillus|Bacillus amyloliquefaciens]
AN6_GM001954	100	6.8e-99	WP_032873455.1	MULTISPECIES: MarR family transcriptional regulator [Bacillus velezensis|Bacillus amyloliquefaciens|Bacillus]
AN6_GM001955	100	8.8e-44	WP_032873454.1	MULTISPECIES: hypothetical protein [Bacillus velezensis|Bacillus|Bacillus amyloliquefaciens]
AN6_GM001956	100	3.4e-85	WP_032873451.1	MULTISPECIES: SMI1/KNR4 family protein [Bacillus|Bacillus velezensis|Bacillus amyloliquefaciens]
AN6_GM001957	100	0.0e+00	WP_032873450.1	MULTISPECIES: ribonuclease YeeF family protein [Bacillus velezensis|Bacillus|Bacillus amyloliquefaciens]
AN6_GM001958	100	1.0e-23	ANF36841.1	hypothetical protein BCBMB205_19450 [Bacillus velezensis]
AN6_GM001959	100	2.1e-52	WP_032873448.1	MULTISPECIES: chaperone CsaA [Bacillus amyloliquefaciens|Bacillus|Bacillus velezensis]
AN6_GM001960	100	1.5e-132	WP_032873446.1	MULTISPECIES: helix-turn-helix domain-containing protein [Bacillus amyloliquefaciens|Bacillus velezensis|Bacillus]
AN6_GM001961	100	1.3e-94	WP_032873443.1	MULTISPECIES: TetR/AcrR family transcriptional regulator [Bacillus amyloliquefaciens|Bacillus velezensis|Bacillus]
AN6_GM001962	99.6	4.8e-134	AFJ62200.1	conserved hypothetical protein YobT [Bacillus amyloliquefaciens Y2]
AN6_GM001963	100	4.0e-90	WP_032866232.1	MULTISPECIES: hypothetical protein [Bacillus amyloliquefaciens|Bacillus amyloliquefaciens KHG19|Bacillus|Bacillus velezensis]
AN6_GM001964	100	1.1e-53	WP_007407993.1	MULTISPECIES: Zn(II)-responsive metalloregulatory transcriptional repressor CzrA [Bacillus amyloliquefaciens LFB112|Bacillus|Bacillus velezensis SQR9|Mycobacteroides abscessus subsp. massiliense|Bacillus sp. LJBV19|Bacillus amyloliquefaciens Y2]
AN6_GM001965	100	2.4e-19	AFJ62204.1	hypothetical protein MUS_2258 [Bacillus velezensis|Bacillus amyloliquefaciens|Bacillus amyloliquefaciens CC178|Bacillus sp. 916|Bacillus amyloliquefaciens IT-45|Bacillus amyloliquefaciens Y2]
AN6_GM001966	100	2.2e-108	AGF27481.1	hypothetical protein KSO_009930 [Bacillus amyloliquefaciens IT-45|Bacillus amyloliquefaciens KHG19|Bacillus amyloliquefaciens CC178|Bacillus sp. 916|Bacillus velezensis SQR9|Bacillus amyloliquefaciens|Bacillus velezensis]
AN6_GM001967	100	2.0e-89	WP_007611945.1	MULTISPECIES: DUF420 domain-containing protein [Bacillus sp. BH072|Bacillus velezensis|Mycobacteroides abscessus subsp. massiliense|Bacillus|Bacillus sp. LJBV19|Bacillus amyloliquefaciens Y2]
AN6_GM001968	100	1.2e-143	WP_032873440.1	MULTISPECIES: hypothetical protein [Bacillus velezensis|Bacillus|Bacillus amyloliquefaciens]
AN6_GM001969	100	2.0e-94	EIF13476.1	hypothetical protein MY7_1807 [Bacillus sp. 5B6]
AN6_GM001970	99.7	2.4e-189	WP_032873437.1	MULTISPECIES: LD-carboxypeptidase [Bacillus velezensis|Bacillus|Bacillus amyloliquefaciens]
AN6_GM001971	100	1.5e-68	AHZ15947.1	hypothetical protein V529_19210 [Bacillus velezensis|Bacillus velezensis SQR9]
AN6_GM001972	100	1.7e-130	WP_007407985.1	MULTISPECIES: LysM peptidoglycan-binding domain-containing protein [Bacillus amyloliquefaciens Y2|Bacillus velezensis AS43.3|Bacillus sp. LJBV19|Bacillus velezensis TrigoCor1448|Bacillus|Mycobacteroides abscessus subsp. massiliense]
AN6_GM001973	100	0.0e+00	WP_032873435.1	MULTISPECIES: DNA helicase RecQ [Bacillus|Bacillus amyloliquefaciens|Bacillus velezensis]
AN6_GM001974	97.4	1.2e-10	ANF36857.1	hypothetical protein BCBMB205_19610 [Bacillus velezensis]
AN6_GM001975	100	5.2e-113	WP_003153791.1	MULTISPECIES: FMN-dependent NADH-azoreductase [Bacillus amyloliquefaciens Y2|Bacillus velezensis AS43.3|Streptococcus pneumoniae|Bacillus sp. LJBV19|Mycobacteroides abscessus subsp. massiliense|Bacillus]
AN6_GM001976	98.9	1.4e-87	CCF05431.1	General stress protein 16O GSP16O [Bacillus velezensis CAU B946]
AN6_GM001977	100	3.9e-60	WP_032873433.1	MULTISPECIES: hypothetical protein [Bacillus subtilis|Bacillus|Bacillus velezensis|Bacillus velezensis SQR9]
AN6_GM001978	100	2.8e-35	WP_032873431.1	MULTISPECIES: hypothetical protein [Bacillus velezensis|Bacillus|Bacillus amyloliquefaciens]
AN6_GM001979	99.4	2.0e-97	AFJ62219.1	conserved hypothetical protein YocM [Bacillus amyloliquefaciens Y2]
AN6_GM001980	100	2.1e-35	WP_032873428.1	MULTISPECIES: hypothetical protein [Bacillus velezensis|Bacillus|Bacillus amyloliquefaciens]
AN6_GM001981	100	1.2e-35	WP_003153785.1	MULTISPECIES: hypothetical protein [Streptococcus pneumoniae|Bacillus|Mycobacteroides abscessus subsp. massiliense|Bacillus sp. LJBV19|Bacillus velezensis AS43.3|Bacillus velezensis FZB42]
AN6_GM001982	99.1	4.7e-55	WP_003153783.1	MULTISPECIES: PH domain-containing protein [Bacillus sp. LJBV19|Mycobacteroides abscessus subsp. massiliense|Bacillus|Streptococcus pneumoniae|Bacillus velezensis FZB42|Bacillus amyloliquefaciens TA208]
AN6_GM001983	100	9.5e-15	WP_108017290.1	MULTISPECIES: DUF4025 domain-containing protein [Bacillus|Bacillus velezensis]
AN6_GM001984	100	8.9e-30	WP_032873426.1	MULTISPECIES: hypothetical protein [Bacillus velezensis|Bacillus|Bacillus amyloliquefaciens]
AN6_GM001985	99.6	3.5e-299	CAL26193.1	aldehyde dehydrogenase [Bacillus velezensis FZB42]
AN6_GM001986	99.8	0.0e+00	WP_032873423.1	MULTISPECIES: squalene--hopene cyclase [Bacillus|Bacillus velezensis|Bacillus amyloliquefaciens]
AN6_GM001987	100	6.1e-165	WP_007611962.1	MULTISPECIES: superoxide dismutase [Bacillus sp. BH072|Bacillus velezensis|Mycobacteroides abscessus subsp. massiliense|Bacillus|Bacillus sp. LJBV19|Bacillus amyloliquefaciens Y2]
AN6_GM001988	99.8	4.9e-233	WP_032873420.1	MULTISPECIES: sodium-dependent transporter [Bacillus|Bacillus velezensis|Bacillus amyloliquefaciens]
AN6_GM001989	100	2.3e-171	WP_032873418.1	MULTISPECIES: bile acid:sodium symporter family protein [Bacillus|Bacillus velezensis|Bacillus amyloliquefaciens]
AN6_GM001990	100	6.5e-142	SDJ78601.1	Glyoxylase, beta-lactamase superfamily II [Bacillus velezensis]
AN6_GM001991	100	2.3e-205	WP_003153764.1	MULTISPECIES: 2-oxoglutarate dehydrogenase complex dihydrolipoyllysine-residue succinyltransferase [Bacillus velezensis AS43.3|Bacillus velezensis|Bacillus|Bacillus amyloliquefaciens LFB112|Bacillus velezensis FZB42|Bacillus amyloliquefaciens CC178]
AN6_GM001992	100	0.0e+00	WP_032873414.1	MULTISPECIES: 2-oxoglutarate dehydrogenase E1 component [Bacillus velezensis|Bacillus|Bacillus amyloliquefaciens]
AN6_GM001993	100	0.0e+00	WP_032873411.1	MULTISPECIES: VWA domain-containing protein [Bacillus amyloliquefaciens|Bacillus velezensis|Bacillus]
AN6_GM001994	100	1.1e-161	WP_032873408.1	MULTISPECIES: MoxR family ATPase [Bacillus|Bacillus velezensis|Bacillus amyloliquefaciens]
AN6_GM001995	100	1.8e-110	WP_032873406.1	MULTISPECIES: superoxide dismutase family protein [Bacillus amyloliquefaciens|Bacillus velezensis|Bacillus]
AN6_GM001996	100	2.6e-228	WP_032873404.1	MULTISPECIES: peptidoglycan endopeptidase [Bacillus velezensis|Bacillus|Bacillus amyloliquefaciens]
AN6_GM001997	100	2.0e-08	AGF27450.1	hypothetical protein KSO_009775 [Bacillus amyloliquefaciens LFB112|Bacillus amyloliquefaciens UASWS BA1|Bacillus amyloliquefaciens IT-45]
AN6_GM001998	100	4.6e-219	WP_032873402.1	MULTISPECIES: glycosyl transferase family 1 [Bacillus amyloliquefaciens|Bacillus velezensis|Bacillus]
AN6_GM001999	100	4.2e-107	WP_032873400.1	MULTISPECIES: sporulation-specific diadenylate cyclase CdaS [Bacillus|Bacillus velezensis|Bacillus amyloliquefaciens]
AN6_GM002000	100	6.1e-16	ANF36883.1	hypothetical protein BCBMB205_19870 [Bacillus velezensis]
AN6_GM002001	99.8	3.9e-246	WP_032873397.1	MULTISPECIES: MATE family efflux transporter [Bacillus velezensis|Bacillus|Bacillus amyloliquefaciens]
AN6_GM002002	100	4.3e-150	WP_032873395.1	MULTISPECIES: STAS domain-containing protein [Bacillus amyloliquefaciens|Bacillus|Bacillus velezensis]
AN6_GM002003	99.6	2.9e-125	AFJ62244.1	putative N-acetylglucosaminylphosphatidylinositol deacetylase [Bacillus amyloliquefaciens Y2]
AN6_GM002004	100	4.1e-59	WP_007611980.1	MULTISPECIES: YojF family protein [Bacillus sp. LJBV19|Bacillus velezensis FZB42|Bacillus|Mycobacteroides abscessus subsp. massiliense|Bacillus amyloliquefaciens Y2|Bacillus velezensis AS43.3]
AN6_GM002005	100	6.2e-42	WP_007611981.1	MULTISPECIES: hypothetical protein [Bacillus velezensis SQR9|Bacillus velezensis|Bacillus|Bacillus subtilis]
AN6_GM002006	99.7	6.7e-162	WP_032873393.1	MULTISPECIES: EamA family transporter RarD [Bacillus amyloliquefaciens|Bacillus|Bacillus velezensis]
AN6_GM002007	99.4	1.6e-79	WP_012117757.1	MULTISPECIES: hypothetical protein [Bacillus velezensis TrigoCor1448|Bacillus|Bacillus velezensis SQR9|Bacillus velezensis AS43.3|Bacillus amyloliquefaciens CC178|Bacillus velezensis FZB42]
AN6_GM002008	100	6.7e-31	WP_003153736.1	MULTISPECIES: hypothetical protein [Bacillus sp. LJBV19|Bacillus|Mycobacteroides abscessus subsp. massiliense|Streptococcus pneumoniae|Bacillus velezensis AS43.3|Bacillus velezensis FZB42]
AN6_GM002009	100	1.7e-66	WP_007611992.1	MULTISPECIES: tautomerase family protein [Bacillus amyloliquefaciens|Bacillus|Bacillus velezensis]
AN6_GM002010	100	7.9e-63	AMQ74400.1	hypothetical protein BAMY6614_13980 [Bacillus amyloliquefaciens UMAF6614|Bacillus velezensis]
AN6_GM002011	100	5.8e-52	AGZ56693.1	hypothetical protein U471_19910 [Bacillus amyloliquefaciens CC178|Bacillus velezensis|Bacillus amyloliquefaciens]
AN6_GM002012	100	9.2e-113	AFJ62253.1	Putative NAD(P)H nitroreductase [Bacillus amyloliquefaciens Y2|Bacillus sp. 5B6]
AN6_GM002013	99	1.7e-108	ERK82804.1	carboxylesterase [Bacillus amyloliquefaciens UASWS BA1]
AN6_GM002014	99.7	4.6e-174	WP_032873388.1	MULTISPECIES: ring-cleaving dioxygenase [Bacillus|Bacillus velezensis|Bacillus amyloliquefaciens]
AN6_GM002015	100	8.2e-28	WP_003153716.1	MULTISPECIES: DUF3311 domain-containing protein [Bacillus amyloliquefaciens Y2|Bacillus velezensis AS43.3|Streptococcus pneumoniae|Bacillus|Mycobacteroides abscessus subsp. massiliense|Bacillus sp. LJBV19]
AN6_GM002016	100	1.4e-268	WP_032873386.1	MULTISPECIES: sodium:solute symporter [Bacillus subtilis|Bacillus|Bacillus velezensis|Bacillus velezensis SQR9]
AN6_GM002017	100	7.9e-285	WP_032873382.1	MULTISPECIES: glycosyl hydrolase [Bacillus amyloliquefaciens|Bacillus velezensis|Bacillus]
AN6_GM002018	100	3.3e-288	WP_032873380.1	MULTISPECIES: 6-phospho-beta-glucosidase BglA [Bacillus amyloliquefaciens|Bacillus|Bacillus velezensis]
AN6_GM002019	99.6	6.5e-131	AFJ62261.1	transcriptional regulator of bglA [Bacillus amyloliquefaciens Y2]
AN6_GM002020	99.8	1.5e-256	WP_007612009.1	MULTISPECIES: PDZ domain-containing protein [Bacillus|Bacillus velezensis|Bacillus amyloliquefaciens]
AN6_GM002021	99.6	1.7e-128	WP_032873377.1	MULTISPECIES: class I SAM-dependent methyltransferase [Bacillus subtilis|Bacillus velezensis SQR9|Bacillus velezensis|Bacillus]
AN6_GM002022	100	3.5e-36	WP_007612011.1	MULTISPECIES: hypothetical protein [Bacillus velezensis AS43.3|Bacillus velezensis TrigoCor1448|Bacillus velezensis SQR9|Mycobacteroides abscessus subsp. massiliense|Bacillus velezensis|Bacillus]
AN6_GM002023	100	1.3e-148	WP_007407945.1	MULTISPECIES: M15 family metallopeptidase [Bacillus velezensis SQR9|Bacillus|Bacillus velezensis TrigoCor1448|Bacillus velezensis AS43.3|Bacillus amyloliquefaciens CC178|Bacillus velezensis FZB42]
AN6_GM002024	100	8.7e-125	CCF05477.1	purine nucleoside phosphorylase [Bacillus velezensis NAU-B3|Bacillus velezensis CAU B946]
AN6_GM002025	100	7.9e-21	AFJ62266.1	hypothetical protein MUS_2321 [Bacillus sp. 5B6|Bacillus amyloliquefaciens Y2]
AN6_GM002026	100	3.7e-54	WP_003153700.1	MULTISPECIES: hypothetical protein [Bacillus amyloliquefaciens XH7|Bacillus amyloliquefaciens LL3|Bacillus amyloliquefaciens TA208|Mycobacteroides abscessus subsp. massiliense|Bacillus|Bacillus sp. LJBV19]
AN6_GM002027	96.7	4.5e-104	SLB61207.1	PAP2 superfamily protein [Mycobacteroides abscessus subsp. massiliense]
AN6_GM002028	100	5.1e-23	WP_003153696.1	MULTISPECIES: YozD family protein [Bacillus amyloliquefaciens Y2|Streptococcus pneumoniae|Bacillus|Mycobacteroides abscessus subsp. massiliense|Bacillus sp. LJBV19|Bacillus velezensis FZB42]
AN6_GM002029	100	1.3e-35	AGZ56711.1	hypothetical protein U471_20090 [Bacillus amyloliquefaciens KHG19|Mycobacteroides abscessus subsp. massiliense|Bacillus velezensis|Bacillus amyloliquefaciens|Bacillus amyloliquefaciens CC178]
AN6_GM002030	100	9.5e-138	EIF13535.1	hypothetical protein MY7_1866 [Bacillus sp. 5B6]
AN6_GM002031	100	1.4e-10	ANF36914.1	hypothetical protein BCBMB205_20180 [Bacillus velezensis]
AN6_GM002033	100	2.3e-34	WP_007407941.1	MULTISPECIES: YozE family protein [Bacillus velezensis TrigoCor1448|Bacillus velezensis SQR9|Bacillus|Bacillus subtilis|Bacillus velezensis FZB42|Bacillus amyloliquefaciens CC178]
AN6_GM002034	100	2.3e-34	WP_029326147.1	MULTISPECIES: YokU family protein [Bacillus|Bacillus velezensis|Bacillus amyloliquefaciens]
AN6_GM002035	99.8	2.2e-276	WP_007612018.1	MULTISPECIES: lysine 2,3-aminomutase [Bacillus amyloliquefaciens|Bacillus subtilis|Bacillus velezensis|Bacillus]
AN6_GM002036	100	1.5e-161	WP_032873373.1	MULTISPECIES: putative beta-lysine N-acetyltransferase [Bacillus amyloliquefaciens|Bacillus vallismortis|Bacillus|Bacillus velezensis|Bacillus sp. LUNF1]
AN6_GM002037	100	1.4e-253	ANF36919.1	putative deacylase [Bacillus velezensis|Bacillus amyloliquefaciens|Bacillus vallismortis]
AN6_GM002038	100	3.6e-123	WP_007612023.1	MULTISPECIES: 3-oxoacid CoA-transferase subunit B [Bacillus|Bacillus velezensis SQR9|Bacillus amyloliquefaciens LFB112|Bacillus subtilis|Bacillus amyloliquefaciens IT-45]
AN6_GM002039	100	7.3e-124	WP_012117777.1	MULTISPECIES: CoA transferase subunit A [Bacillus|Bacillus velezensis SQR9|Bacillus amyloliquefaciens Y2|Bacillus amyloliquefaciens CC178|Bacillus velezensis FZB42|Bacillus subtilis]
AN6_GM002040	100	4.2e-245	WP_032873369.1	MULTISPECIES: aspartate aminotransferase family protein [Bacillus amyloliquefaciens|Bacillus|Bacillus velezensis]
AN6_GM002042	100	3.1e-95	ANF36924.1	transcriptional regulator [Bacillus velezensis]
[truncated: 1,941 more rows]

## Sheet: Table S2.2 COG
Table S2.2 The predicted proteins classified into Clusters of Orthologous Groups (COG) in AN6
Gene_id	Identity	E_value	COG_gene_id	COG_num	Functional_description	Functional_class	Class_description
AN6_GM000001	97.3	4.4e-246	NP.387882.1	COG0593	Chromosomal replication initiation ATPase DnaA	L	Replication, recombination and repair ;
AN6_GM000002	95.2	2.0e-199	NP.387883.1	COG0592	DNA polymerase III sliding clamp (beta) subunit, PCNA homolog	L	Replication, recombination and repair ;
AN6_GM000003	95.8	1.2e-31	NP.387884.1	COG2501	Ribosome-associated protein YbcJ, S4-like RNA-binding protein	J	Translation, ribosomal structure and biogenesis ;
AN6_GM000004	94.1	7.6e-196	NP.387885.1	COG1195	Recombinational DNA repair ATPase RecF	L	Replication, recombination and repair ;
AN6_GM000006	95.1	0.0e+00	NP.387887.1	COG0187	DNA gyrase/topoisomerase IV, subunit B	L	Replication, recombination and repair ;
AN6_GM000007	94.3	0.0e+00	NP.387888.1	COG0188	DNA gyrase/topoisomerase IV, subunit A	L	Replication, recombination and repair ;
AN6_GM000010	96.7	8.3e-267	NP.387890.1	COG0517	CBS domain	T	Signal transduction mechanisms ;
AN6_GM000011	80.2	1.3e-197	NP.387891.1	COG1686	D-alanyl-D-alanine carboxypeptidase	M	Cell wall/membrane/envelope biogenesis ;
AN6_GM000012	98.3	1.6e-156	NP.387892.1	COG0214	Pyridoxal 5'-phosphate synthase subunit PdxS	H	Coenzyme transport and metabolism ;
AN6_GM000013	87.8	4.8e-96	NP.387893.1	COG0311	Pyridoxal 5'-phosphate synthase subunit PdxT (glutamine amidotransferase)	H	Coenzyme transport and metabolism ;
AN6_GM000014	88.7	4.3e-211	NP.387894.1	COG0172	Seryl-tRNA synthetase	J	Translation, ribosomal structure and biogenesis ;
AN6_GM000015	69.2	1.2e-141	WP.003178116.1	COG1929	Glycerate kinase	G	Carbohydrate transport and metabolism ;
AN6_GM000016	84.3	1.8e-104	NP.387895.1	COG1428	Deoxyadenosine/deoxycytidine kinase	F	Nucleotide transport and metabolism ;
AN6_GM000017	80.1	1.0e-93	NP.387896.1	COG1428	Deoxyadenosine/deoxycytidine kinase	F	Nucleotide transport and metabolism ;
AN6_GM000019	80.3	1.4e-172	NP.387897.1	COG3858	Spore cortex hydrolase SleL/YaaH, N-acetylglucosaminidase of GH18 family	D	Cell cycle control, cell division, chromosome partitioning ;
AN6_GM000020	81.4	1.5e-75	NP.387898.1	COG1335	Nicotinamidase-related amidase	HR	Coenzyme transport and metabolism ; General function prediction only ;
AN6_GM000021	85.4	1.5e-71	NP.387899.1	COG0590	tRNA(Arg) A34 adenosine deaminase TadA	J	Translation, ribosomal structure and biogenesis ;
AN6_GM000023	90.7	1.5e-280	NP.387900.2	COG2812	DNA polymerase III, gamma/tau subunits	L	Replication, recombination and repair ;
AN6_GM000024	90.3	3.8e-36	WP.003178138.1	COG0718	DNA-binding nucleoid-associated protein YbaB/EfbC	K	Transcription ;
AN6_GM000025	99.5	7.6e-110	NP.387902.1	COG0353	Recombinational DNA repair protein RecR	L	Replication, recombination and repair ;
AN6_GM000027	74.7	7.2e-28	NP.387904.1	COG5848	SigmaK-processing regulatory protein BofA (Bypass-of-forespore protein A)	DT	Cell cycle control, cell division, chromosome partitioning ; Signal transduction mechanisms ;
AN6_GM000029	64.1	5.5e-20	NP.387905.1	COG5865	Forespore-specific anti-sigma-G factor CsfB/Gin	DK	Cell cycle control, cell division, chromosome partitioning ; Transcription ;
AN6_GM000030	67.2	4.0e-69	NP.387906.1	COG4915	5-bromo-4-chloroindolyl phosphatase XpaC	QR	Secondary metabolites biosynthesis, transport and catabolism ; General function prediction only ;
AN6_GM000031	75.4	2.3e-139	NP.387907.1	COG3853	Uncharacterized conserved protein YaaN involved in tellurite resistance	V	Defense mechanisms ;
AN6_GM000032	65.2	6.2e-182	NP.387908.1	COG1982	Arginine/lysine/ornithine decarboxylase	E	Amino acid transport and metabolism ;
AN6_GM000033	82.5	8.2e-94	NP.387909.2	COG0125	Thymidylate kinase	F	Nucleotide transport and metabolism ;
AN6_GM000034	97.1	2.7e-50	NP.387910.1	COG3870	Cyclic di-AMP receptor DarA/PstA	T	Signal transduction mechanisms ;
AN6_GM000035	79.5	2.7e-59	NP.387911.1	COG1728	Uncharacterized conserved protein YaaR, TM1646/DUF327 family	S	Function unknown ;
AN6_GM000036	91.8	6.4e-170	NP.387912.1	COG0470	DNA polymerase III, delta prime subunit	L	Replication, recombination and repair ;
AN6_GM000037	96.4	9.5e-143	NP.387913.1	COG1774	Cell fate regulator YaaT, PSP1 superfamily (controls sporulation, competence, biofilm development)	T	Signal transduction mechanisms ;
AN6_GM000038	94.1	1.1e-39	NP.387914.1	COG4467	Regulator of replication initiation timing YabA	L	Replication, recombination and repair ;
AN6_GM000039	91.9	1.2e-128	NP.387915.1	COG4123	tRNA1(Val) A37 N6-methylase TrmN6	J	Translation, ribosomal structure and biogenesis ;
AN6_GM000040	79.6	8.1e-36	NP.387916.1	COG2827	Predicted endonuclease, GIY-YIG superfamily	L	Replication, recombination and repair ;
AN6_GM000041	83.6	2.4e-136	NP.387917.1	COG0313	16S rRNA C1402 (ribose-2'-O) methylase RsmI	J	Translation, ribosomal structure and biogenesis ;
AN6_GM000042	98.9	5.0e-43	NP.387918.1	COG2002	Bifunctional DNA-binding transcriptional regulator of stationary/sporulation/toxin gene expression and antitoxin component of the YhaV-PrlF toxin-antitoxin module	KV	Transcription ; Defense mechanisms ;
AN6_GM000043	91	0.0e+00	NP.387919.1	COG0143	Methionyl-tRNA synthetase	J	Translation, ribosomal structure and biogenesis ;
AN6_GM000044	92.9	7.5e-137	NP.387920.1	COG0084	3'->5' ssDNA/RNA exonuclease TatD	N	Cell motility ;
AN6_GM000045	72	4.4e-166	NP.387921.1	COG3584	3D (Asp-Asp-Asp) domain, usually in lytic transglycosylases	S	Function unknown ;
AN6_GM000046	89.8	2.3e-87	NP.387922.1	COG1658	5S rRNA maturation ribonuclease M5, contains TOPRIM domain	J	Translation, ribosomal structure and biogenesis ;
AN6_GM000047	92.8	6.8e-147	NP.387923.1	COG0030	16S rRNA A1518 and A1519 N6-dimethyltransferase RsmA/KsgA/DIM1 (may also have DNA glycosylase/AP lyase activity)	J	Translation, ribosomal structure and biogenesis ;
AN6_GM000048	88	7.3e-135	NP.387924.1	COG5866	Sporulation-specific protease YabG	DO	Cell cycle control, cell division, chromosome partitioning ; Posttranslational modification, protein turnover, chaperones ;
AN6_GM000049	98.8	2.3e-39	NP.387925.1	COG4466	Uncharacterized conserved protein Veg, DUF1021 family	S	Function unknown ;
AN6_GM000050	94.5	2.0e-20	NP.387926.1	COG5854	Small acid-soluble spore protein SspF (alpha/beta-type)	D	Cell cycle control, cell division, chromosome partitioning ;
AN6_GM000051	89.6	1.9e-146	NP.387927.1	COG1947	4-diphosphocytidyl-2C-methyl-D-erythritol kinase	I	Lipid transport and metabolism ;
AN6_GM000052	94	1.4e-144	NP.387928.1	COG0503	Adenine/guanine phosphoribosyltransferase or related PRPP-binding protein	F	Nucleotide transport and metabolism ;
AN6_GM000053	94.4	1.8e-59	NP.387929.1	COG0251	Enamine deaminase RidA, house cleaning of reactive enamine intermediates, YjgF/YER057c/UK114 family	V	Defense mechanisms ;
AN6_GM000054	96.3	5.4e-38	NP.387930.1	COG2088	DNA-binding protein SpoVG, cell septation regulator	D	Cell cycle control, cell division, chromosome partitioning ;
AN6_GM000055	88.4	1.4e-223	NP.387931.1	COG1207	Bifunctional protein GlmU, N-acetylglucosamine-1-phosphate-uridyltransferase/glucosamine-1-phosphate-acetyltransferase	M	Cell wall/membrane/envelope biogenesis ;
AN6_GM000056	95.6	4.9e-167	NP.387932.1	COG0462	Phosphoribosylpyrophosphate synthetase	F	Nucleotide transport and metabolism ;
AN6_GM000057	71.4	9.2e-74	NP.387933.1	COG1825	Ribosomal protein L25 (general stress protein Ctc)	J	Translation, ribosomal structure and biogenesis ;
AN6_GM000058	88.8	1.5e-94	NP.387934.1	COG0193	Peptidyl-tRNA hydrolase	J	Translation, ribosomal structure and biogenesis ;
AN6_GM000059	86.8	3.0e-34	NP.387935.1	COG5867	Anti-sigma-F factor Fin	DT	Cell cycle control, cell division, chromosome partitioning ; Signal transduction mechanisms ;
AN6_GM000060	91.4	0.0e+00	NP.387936.1	COG1197	Transcription-repair coupling factor (superfamily II helicase)	LK	Replication, recombination and repair ; Transcription ;
AN6_GM000061	89.3	2.9e-84	NP.387937.1	COG5845	Stage V sporulation protein SpoVT, regulator of stationary/sporulation gene expression	DK	Cell cycle control, cell division, chromosome partitioning ; Transcription ;
AN6_GM000062	65.4	5.6e-176	NP.387938.1	COG5841	Stage V sporulation protein SpoVB/SpoIIIF, required for spore cortex synthesis	D	Cell cycle control, cell division, chromosome partitioning ;
AN6_GM000063	76.7	4.2e-210	NP.387939.1	COG3956	Uncharacterized conserved protein YabN, contains tetrapyrrole methylase and MazG-like pyrophosphatase domain	R	General function prediction only ;
AN6_GM000064	91.9	1.5e-34	NP.387940.1	COG1188	Ribosomal 50S subunit-recycling heat shock protein, contains S4 domain	J	Translation, ribosomal structure and biogenesis ;
AN6_GM000065	98	2.2e-49	NP.387941.1	COG5868	Sporulation protein YabP	D	Cell cycle control, cell division, chromosome partitioning ;
AN6_GM000066	71.1	3.3e-71	NP.387942.1	COG5869	Spore cortex formation membrane protein YabQ	D	Cell cycle control, cell division, chromosome partitioning ;
AN6_GM000067	83.2	7.2e-48	NP.387943.1	COG2919	Cell division protein FtsB	D	Cell cycle control, cell division, chromosome partitioning ;
AN6_GM000068	99.2	1.3e-62	NP.387944.1	COG1098	Predicted RNA-binding protein, contains ribosomal protein S1 (RPS1) domain	R	General function prediction only ;
AN6_GM000070	91.8	0.0e+00	NP.387945.1	COG5817	Stage II sporulation protein SpoIIE/SpoIIH (serine phosphatase - sigma-F activation)	D	Cell cycle control, cell division, chromosome partitioning ;
AN6_GM000071	92.7	1.1e-121	NP.387946.1	COG2304	Secreted protein containing bacterial Ig-like domain and vWFA domain	R	General function prediction only ;
AN6_GM000072	77	2.6e-139	NP.387947.2	COG0515	Serine/threonine protein kinase	T	Signal transduction mechanisms ;
AN6_GM000073	78.7	9.6e-215	NP.387948.1	COG0037	tRNA(Ile)-lysidine synthase TilS/MesJ	J	Translation, ribosomal structure and biogenesis ;
AN6_GM000074	95.5	3.9e-89	NP.387949.1	COG0634	Hypoxanthine-guanine phosphoribosyltransferase	F	Nucleotide transport and metabolism ;
AN6_GM000075	96.4	0.0e+00	NP.387950.1	COG0465	ATP-dependent Zn proteases	O	Posttranslational modification, protein turnover, chaperones ;
AN6_GM000076	93.9	3.0e-132	NP.387951.2	COG1521	Pantothenate kinase type III	H	Coenzyme transport and metabolism ;
AN6_GM000077	90.7	2.5e-149	NP.387952.1	COG1281	Redox-regulated molecular chaperone, HSP33 family	O	Posttranslational modification, protein turnover, chaperones ;
AN6_GM000078	80.7	5.9e-127	NP.387953.1	COG0760	Peptidyl-prolyl isomerase, parvulin family	O	Posttranslational modification, protein turnover, chaperones ;
AN6_GM000079	92.5	1.1e-160	NP.387954.1	COG0031	Cysteine synthase	E	Amino acid transport and metabolism ;
AN6_GM000080	83.8	2.2e-224	NP.387955.1	COG0147	Anthranilate/para-aminobenzoate synthases component I	EH	Amino acid transport and metabolism ; Coenzyme transport and metabolism ;
AN6_GM000081	86.6	1.4e-95	NP.387956.1	COG0512	Anthranilate/para-aminobenzoate synthase component II (glutamine amidotransferase)	EH	Amino acid transport and metabolism ; Coenzyme transport and metabolism ;
AN6_GM000082	69.6	1.4e-112	NP.387957.1	COG0115	Branched-chain amino acid aminotransferase/4-amino-4-deoxychorismate lyase	EH	Amino acid transport and metabolism ; Coenzyme transport and metabolism ;
AN6_GM000083	84.2	6.2e-137	NP.387958.1	COG0294	Dihydropteroate synthase	H	Coenzyme transport and metabolism ;
AN6_GM000084	89.2	7.3e-55	NP.387959.1	COG1539	Dihydroneopterin aldolase	H	Coenzyme transport and metabolism ;
AN6_GM000085	81.4	1.1e-72	NP.387960.1	COG0801	7,8-dihydro-6-hydroxymethylpterin pyrophosphokinase (folate biosynthesis)	H	Coenzyme transport and metabolism ;
AN6_GM000086	95.7	1.4e-29	NP.387961.1	COG1396	Transcriptional regulator, contains XRE-family HTH domain	K	Transcription ;
AN6_GM000087	95.2	3.7e-181	NP.387962.1	COG0042	tRNA-dihydrouridine synthase	J	Translation, ribosomal structure and biogenesis ;
AN6_GM000088	94.8	4.2e-274	NP.387963.1	COG1190	Lysyl-tRNA synthetase (class II)	J	Translation, ribosomal structure and biogenesis ;
AN6_GM000092	96.8	4.0e-74	NP.387964.1	COG4463	Transcriptional regulator CtsR	K	Transcription ;
AN6_GM000093	82.5	2.5e-42	NP.387965.1	COG3880	Protein-arginine kinase activator protein McsA	O	Posttranslational modification, protein turnover, chaperones ;
AN6_GM000094	91.5	1.8e-186	NP.387966.1	COG3869	Protein-arginine kinase McsB	O	Posttranslational modification, protein turnover, chaperones ;
AN6_GM000095	98.4	0.0e+00	NP.387967.1	COG0542	ATP-dependent Clp protease, ATP-binding subunit ClpA	O	Posttranslational modification, protein turnover, chaperones ;
AN6_GM000096	94.1	6.6e-231	NP.387968.1	COG1066	DNA repair protein RadA/Sms, contains AAA+ ATPase domain	L	Replication, recombination and repair ;
AN6_GM000097	93.9	3.7e-187	NP.387969.1	COG1623	c-di-AMP synthetase DisA, contains DisA_N, linker and DNA-binding domains	T	Signal transduction mechanisms ;
AN6_GM000098	97.3	1.6e-191	NP.387970.1	COG4956	Uncharacterized conserved protein YacL, contains PIN and TRAM domains	R	General function prediction only ;
AN6_GM000099	73.3	4.9e-92	NP.387971.1	COG1211	2-C-methyl-D-erythritol 4-phosphate cytidylyltransferase	I	Lipid transport and metabolism ;
AN6_GM000100	94.9	7.8e-81	NP.387972.1	COG0245	2C-methyl-D-erythritol 2,4-cyclodiphosphate synthase	I	Lipid transport and metabolism ;
AN6_GM000101	94.6	2.6e-268	NP.387973.1	COG0008	Glutamyl- or glutaminyl-tRNA synthetase	J	Translation, ribosomal structure and biogenesis ;
AN6_GM000103	91.5	4.8e-110	NP.387974.1	COG1045	Serine acetyltransferase	E	Amino acid transport and metabolism ;
AN6_GM000104	92.1	1.0e-253	NP.387975.1	COG0215	Cysteinyl-tRNA synthetase	J	Translation, ribosomal structure and biogenesis ;
AN6_GM000105	88.8	8.3e-66	NP.387976.1	COG1939	23S rRNA maturation mini-RNase III	J	Translation, ribosomal structure and biogenesis ;
AN6_GM000106	92.8	2.3e-127	NP.387977.1	COG0566	tRNA G18 (ribose-2'-O)-methylase SpoU	J	Translation, ribosomal structure and biogenesis ;
AN6_GM000107	94.7	1.1e-83	NP.387978.1	COG3688	EndoRNase involved in mRNA decay, NYN (Nedd4-BP1/Rae1/YacP nuclease) family, contains PIN domain	J	Translation, ribosomal structure and biogenesis ;
AN6_GM000108	98.5	4.4e-105	NP.387979.1	COG1595	DNA-directed RNA polymerase specialized sigma subunit, sigma24 family	K	Transcription ;
AN6_GM000109	96.6	1.0e-22	NP.387981.1	COG0690	Preprotein translocase subunit SecE	U	Intracellular trafficking, secretion, and vesicular transport ;
AN6_GM000110	99.4	7.3e-96	NP.387982.1	COG0250	Transcription termination/antitermination protein NusG	K	Transcription ;
AN6_GM000111	96.2	5.0e-80	WP.082829426.1	COG0080	Ribosomal protein L11	J	Translation, ribosomal structure and biogenesis ;
AN6_GM000112	96.6	1.3e-121	NP.387984.2	COG0081	Ribosomal protein L1	J	Translation, ribosomal structure and biogenesis ;
AN6_GM000113	95.2	4.2e-77	NP.387985.2	COG0244	Ribosomal protein L10	J	Translation, ribosomal structure and biogenesis ;
AN6_GM000114	100	2.8e-49	NP.387986.1	COG0222	Ribosomal protein L7/L12	J	Translation, ribosomal structure and biogenesis ;
AN6_GM000115	87.6	5.8e-97	NP.387987.1	COG2813	16S rRNA G1207 methylase RsmC	J	Translation, ribosomal structure and biogenesis ;
AN6_GM000116	98.3	0.0e+00	NP.387988.2	COG0085	DNA-directed RNA polymerase, beta subunit/140 kD subunit	K	Transcription ;
AN6_GM000117	98.3	0.0e+00	NP.387989.2	COG0086	DNA-directed RNA polymerase, beta' subunit/160 kD subunit	K	Transcription ;
AN6_GM000118	82.9	3.4e-27	NP.387990.1	COG1358	Ribosomal protein L7Ae or related RNA K-turn-binding protein	J	Translation, ribosomal structure and biogenesis ;
AN6_GM000119	99.3	1.3e-71	NP.387991.2	COG0048	Ribosomal protein S12	J	Translation, ribosomal structure and biogenesis ;
AN6_GM000120	99.4	3.1e-82	NP.387992.2	COG0049	Ribosomal protein S7	J	Translation, ribosomal structure and biogenesis ;
AN6_GM000121	98	0.0e+00	NP.387993.2	COG0480	Translation elongation factor EF-G, a GTPase	J	Translation, ribosomal structure and biogenesis ;
AN6_GM000122	97	3.4e-218	NP.387994.1	COG0050	Translation elongation factor EF-Tu, a GTPase	J	Translation, ribosomal structure and biogenesis ;
AN6_GM000123	54	7.0e-94	NP.387995.2	COG0596	2-succinyl-6-hydroxy-2,4-cyclohexadiene-1-carboxylate synthase MenH and related esterases, alpha/beta hydrolase fold	HR	Coenzyme transport and metabolism ; General function prediction only ;
AN6_GM000124	100	1.3e-49	NP.387996.1	COG0051	Ribosomal protein S10	J	Translation, ribosomal structure and biogenesis ;
AN6_GM000125	97.6	2.8e-110	NP.387997.1	COG0087	Ribosomal protein L3	J	Translation, ribosomal structure and biogenesis ;
AN6_GM000126	97.6	3.2e-103	NP.387998.1	COG0088	Ribosomal protein L4	J	Translation, ribosomal structure and biogenesis ;
AN6_GM000127	100	4.6e-44	NP.387999.2	COG0089	Ribosomal protein L23	J	Translation, ribosomal structure and biogenesis ;
AN6_GM000128	98.9	1.7e-155	NP.388000.2	COG0090	Ribosomal protein L2	J	Translation, ribosomal structure and biogenesis ;
AN6_GM000129	100	4.3e-47	NP.388001.1	COG0185	Ribosomal protein S19	J	Translation, ribosomal structure and biogenesis ;
AN6_GM000130	100	5.8e-54	NP.388002.1	COG0091	Ribosomal protein L22	J	Translation, ribosomal structure and biogenesis ;
AN6_GM000131	98.2	2.7e-116	WP.003178339.1	COG0092	Ribosomal protein S3	J	Translation, ribosomal structure and biogenesis ;
AN6_GM000132	99.3	2.6e-75	NP.388004.1	COG0197	Ribosomal protein L16/L10AE	J	Translation, ribosomal structure and biogenesis ;
AN6_GM000133	100	3.0e-26	NP.388005.1	COG0255	Ribosomal protein L29	J	Translation, ribosomal structure and biogenesis ;
AN6_GM000134	96.6	1.3e-37	NP.388006.1	COG0186	Ribosomal protein S17	J	Translation, ribosomal structure and biogenesis ;
AN6_GM000135	98.4	7.6e-60	NP.388007.1	COG0093	Ribosomal protein L14	J	Translation, ribosomal structure and biogenesis ;
AN6_GM000136	100	2.4e-51	NP.388008.1	COG0198	Ribosomal protein L24	J	Translation, ribosomal structure and biogenesis ;
AN6_GM000137	98.3	1.5e-93	NP.388009.1	COG0094	Ribosomal protein L5	J	Translation, ribosomal structure and biogenesis ;
AN6_GM000138	99.2	9.1e-67	NP.388011.2	COG0096	Ribosomal protein S8	J	Translation, ribosomal structure and biogenesis ;
AN6_GM000139	96.1	6.1e-90	NP.388012.1	COG0097	Ribosomal protein L6P/L9E	J	Translation, ribosomal structure and biogenesis ;
AN6_GM000140	95	9.5e-55	NP.388013.2	COG0256	Ribosomal protein L18	J	Translation, ribosomal structure and biogenesis ;
AN6_GM000141	100	5.5e-85	NP.388014.1	COG0098	Ribosomal protein S5	J	Translation, ribosomal structure and biogenesis ;
AN6_GM000142	100	1.1e-24	NP.388015.1	COG1841	Ribosomal protein L30/L7E	J	Translation, ribosomal structure and biogenesis ;
AN6_GM000143	97.3	1.0e-71	NP.388016.1	COG0200	Ribosomal protein L15	J	Translation, ribosomal structure and biogenesis ;
AN6_GM000144	96.5	1.4e-222	NP.388017.1	COG0201	Preprotein translocase subunit SecY	U	Intracellular trafficking, secretion, and vesicular transport ;
AN6_GM000145	95.3	3.8e-115	NP.388018.1	COG0563	Adenylate kinase or related kinase	F	Nucleotide transport and metabolism ;
AN6_GM000146	97.2	1.5e-139	NP.388019.1	COG0024	Methionine aminopeptidase	J	Translation, ribosomal structure and biogenesis ;
AN6_GM000147	100	1.5e-34	NP.388020.1	COG0361	Translation initiation factor IF-1	J	Translation, ribosomal structure and biogenesis ;
AN6_GM000148	98.3	1.6e-57	NP.388022.2	COG0099	Ribosomal protein S13	J	Translation, ribosomal structure and biogenesis ;
AN6_GM000149	99.2	4.2e-64	NP.388023.1	COG0100	Ribosomal protein S11	J	Translation, ribosomal structure and biogenesis ;
AN6_GM000150	99	8.8e-169	NP.388024.1	COG0202	DNA-directed RNA polymerase, alpha subunit/40 kD subunit	K	Transcription ;
AN6_GM000151	100	1.6e-50	NP.388025.1	COG0203	Ribosomal protein L17	J	Translation, ribosomal structure and biogenesis ;
AN6_GM000152	87.9	7.2e-138	NP.388026.2	COG1122	Energy-coupling factor transporter ATP-binding protein EcfA2	PR	Inorganic ion transport and metabolism ; General function prediction only ;
AN6_GM000153	85.4	8.8e-131	NP.388027.1	COG1122	Energy-coupling factor transporter ATP-binding protein EcfA2	PR	Inorganic ion transport and metabolism ; General function prediction only ;
AN6_GM000154	88.3	4.6e-126	NP.388028.2	COG0619	ECF-type transporter transmembrane protein EcfT	H	Coenzyme transport and metabolism ;
AN6_GM000155	87.4	1.2e-125	NP.388029.2	COG0101	tRNA U38,U39,U40 pseudouridine synthase TruA	J	Translation, ribosomal structure and biogenesis ;
AN6_GM000156	98.6	4.3e-75	NP.388030.2	COG0102	Ribosomal protein L13	J	Translation, ribosomal structure and biogenesis ;
AN6_GM000157	97.7	4.6e-63	NP.388031.1	COG0103	Ribosomal protein S9	J	Translation, ribosomal structure and biogenesis ;
AN6_GM000158	78.4	2.7e-115	NP.388032.2	COG2227	2-polyprenyl-3-methyl-5-hydroxy-6-metoxy-1,4-benzoquinol methylase	H	Coenzyme transport and metabolism ;
AN6_GM000159	48.7	4.7e-38	NP.844926.1	COG2318	Bacillithiol/mycothiol S-transferase BstA/DinB, DinB/YfiT family (unrelated to E. coli DinB)	Q	Secondary metabolites biosynthesis, transport and catabolism ;
AN6_GM000160	68	2.7e-51	NP.388033.1	COG5870	Uncharacterized sporulation protein YbaK, contains DUF2521 domain (not related to E. coli deacylase YbaK, COG2606)	DK	Cell cycle control, cell division, chromosome partitioning ; Transcription ;
AN6_GM000161	86.9	1.1e-118	NP.388034.1	COG0860	N-acetylmuramoyl-L-alanine amidase	M	Cell wall/membrane/envelope biogenesis ;
AN6_GM000162	90.5	6.6e-181	NP.388035.1	COG0489	Fe-S cluster carrier ATPase, Mrp/ApbC/NBP35 family	D	Cell cycle control, cell division, chromosome partitioning ;
AN6_GM000163	76.8	1.6e-69	NP.388036.1	COG5904	Spore germination receptor GerD	D	Cell cycle control, cell division, chromosome partitioning ;
AN6_GM000164	87.4	9.4e-92	NP.388037.1	COG5810	Sporulation protein KbaA, activator of histidine kinase KinB	DT	Cell cycle control, cell division, chromosome partitioning ; Signal transduction mechanisms ;
AN6_GM000165	80.3	2.2e-114	NP.388038.1	COG0726	Peptidoglycan/xylan/chitin deacetylase, PgdA/NodB/CDA1 family	GM	Carbohydrate transport and metabolism ; Cell wall/membrane/envelope biogenesis ;
AN6_GM000173	46.8	4.5e-113	WP.015800833.1	COG0160	Acetylornithine aminotransferase/4-aminobutyrate aminotransferase	E	Amino acid transport and metabolism ;
AN6_GM000176	86.9	9.4e-223	NP.388039.1	COG0659	Sulfate permease or related transporter, MFS superfamily	P	Inorganic ion transport and metabolism ;
AN6_GM000177	78.4	6.7e-127	NP.388040.2	COG0385	Predicted Na+-dependent transporter YfeH	R	General function prediction only ;
AN6_GM000178	52.4	1.0e-74	NP.388041.2	COG2819	Predicted hydrolase of the alpha/beta superfamily	R	General function prediction only ;
AN6_GM000179	83	4.3e-153	NP.388042.2	COG0609	ABC-type Fe3+-siderophore transport system, permease component	P	Inorganic ion transport and metabolism ;
AN6_GM000180	85.6	5.0e-154	NP.388043.1	COG0609	ABC-type Fe3+-siderophore transport system, permease component	P	Inorganic ion transport and metabolism ;
AN6_GM000181	83.6	3.4e-144	NP.388044.1	COG0614	ABC-type Fe3+-hydroxamate transport system, periplasmic component	P	Inorganic ion transport and metabolism ;
AN6_GM000182	54.9	1.9e-168	NP.388045.1	COG2207	AraC-type DNA-binding domain and AraC-containing proteins	K	Transcription ;
AN6_GM000183	75.5	7.0e-182	NP.388046.1	COG3876	Uncharacterized conserved protein YbbC, DUF1343 family	S	Function unknown ;
AN6_GM000184	74.3	1.6e-270	NP.388047.1	COG1472	Periplasmic beta-glucosidase and related glycosidases	G	Carbohydrate transport and metabolism ;
AN6_GM000185	73.7	1.4e-188	NP.388048.2	COG1680	CubicO group peptidase, beta-lactamase class C family	V	Defense mechanisms ;
AN6_GM000186	77.6	1.3e-197	NP.388049.3	COG1264	Phosphotransferase system IIB components	G	Carbohydrate transport and metabolism ;
AN6_GM000188	73.5	2.6e-117	NP.388051.1	COG2103	N-acetylmuramic acid 6-phosphate (MurNAc-6-P) etherase	M	Cell wall/membrane/envelope biogenesis ;
AN6_GM000189	50.6	2.9e-35	WP.011064650.1	COG0456	Ribosomal protein S18 acetylase RimI and related acetyltransferases	J	Translation, ribosomal structure and biogenesis ;
AN6_GM000190	84	5.1e-66	NP.388053.2	COG1683	Uncharacterized conserved protein YbbK, DUF523 family	S	Function unknown ;
AN6_GM000192	94.7	9.5e-94	NP.388054.1	COG1595	DNA-directed RNA polymerase specialized sigma subunit, sigma24 family	K	Transcription ;
AN6_GM000193	82.7	4.4e-100	NP.388055.1	COG5662	Transmembrane transcriptional regulator RsiW (anti-sigma-W factor)	K	Transcription ;
AN6_GM000194	96.3	8.3e-142	NP.388056.2	COG1624	c-di-AMP synthetase, contains DisA_N domain	T	Signal transduction mechanisms ;
AN6_GM000195	85.9	1.3e-200	NP.388057.2	COG4856	Cyclic di-AMP synthase regulator CdaR, YbbR domain	T	Signal transduction mechanisms ;
AN6_GM000196	95.3	2.8e-240	NP.388058.1	COG1109	Phosphomannomutase	G	Carbohydrate transport and metabolism ;
AN6_GM000198	93	0.0e+00	NP.388059.1	COG0449	Glucosamine 6-phosphate synthetase, contains amidotransferase and phosphosugar isomerase domains	M	Cell wall/membrane/envelope biogenesis ;
AN6_GM000199	68.1	6.8e-107	WP.094244506.1	COG1131	ABC-type multidrug transport system, ATPase component	V	Defense mechanisms ;
AN6_GM000202	55.9	2.5e-72	WP.004463915.1	COG0745	DNA-binding response regulator, OmpR family, contains REC and winged-helix (wHTH) domain	TK	Signal transduction mechanisms ; Transcription ;
AN6_GM000204	57.1	7.3e-81	WP.003517712.1	COG1136	ABC-type lipoprotein export system, ATPase component	M	Cell wall/membrane/envelope biogenesis ;
AN6_GM000207	75.1	9.5e-122	WP.014644434.1	COG0656	Aldo/keto reductase, related to diketogulonate reductase	Q	Secondary metabolites biosynthesis, transport and catabolism ;
AN6_GM000209	72.7	2.4e-71	NP.391882.3	COG1346	Putative effector of murein hydrolase	M	Cell wall/membrane/envelope biogenesis ;
AN6_GM000210	71.4	8.4e-44	YP.003097798.1	COG1380	Putative effector of murein hydrolase LrgA, UPF0299 family	R	General function prediction only ;
AN6_GM000211	79	8.4e-58	NP.391881.1	COG1846	DNA-binding transcriptional regulator, MarR family	K	Transcription ;
AN6_GM000213	89.1	4.2e-236	NP.388088.1	COG1113	L-asparagine transporter or related permease	E	Amino acid transport and metabolism ;
AN6_GM000214	68.9	4.8e-93	WP.003178480.1	COG1011	FMN and 5-amino-6-(5-phospho-D-ribitylamino)uracil phosphatase YigB, HAD superfamily (riboflavin biosynthesis)	H	Coenzyme transport and metabolism ;
AN6_GM000216	58.2	1.3e-59	NP.346816.1	COG2197	DNA-binding response regulator, NarL/FixJ family, contains REC and HTH domains	TK	Signal transduction mechanisms ; Transcription ;
AN6_GM000217	66.1	2.5e-115	NP.346812.1	COG1131	ABC-type multidrug transport system, ATPase component	V	Defense mechanisms ;
AN6_GM000222	75.3	2.4e-25	NP.388089.1	COG5862	Small acid-soluble spore protein CsgA	D	Cell cycle control, cell division, chromosome partitioning ;
AN6_GM000225	91.9	5.5e-280	NP.388094.2	COG0531	Serine transporter YbeC, amino acid:H+ symporter family	E	Amino acid transport and metabolism ;
AN6_GM000226	44.1	3.5e-48	WP.066399207.1	COG3863	Uncharacterized conserved protein YycO, NlpC/P60 family	S	Function unknown ;
AN6_GM000229	81.9	1.0e-137	NP.388095.1	COG0584	Glycerophosphoryl diester phosphodiesterase	I	Lipid transport and metabolism ;
AN6_GM000230	95.3	4.5e-251	NP.388096.1	COG2271	Sugar phosphate permease	G	Carbohydrate transport and metabolism ;
AN6_GM000232	74.5	8.0e-209	NP.389743.2	COG2368	Aromatic ring hydroxylase	Q	Secondary metabolites biosynthesis, transport and catabolism ;
AN6_GM000234	88	0.0e+00	NP.388102.1	COG3409	Peptidoglycan-binding (PGRP) domain of peptidoglycan hydrolases	M	Cell wall/membrane/envelope biogenesis ;
AN6_GM000237	49.7	7.8e-99	NP.346980.1	COG1397	ADP-ribosylglycohydrolase	O	Posttranslational modification, protein turnover, chaperones ;
AN6_GM000239	76	8.2e-62	WP.003178531.1	COG1476	DNA-binding transcriptional regulator, XRE-family HTH domain	K	Transcription ;
AN6_GM000240	65.5	2.9e-128	WP.003178535.1	COG0371	Glycerol dehydrogenase or related enzyme, iron-containing ADH family	C	Energy production and conversion ;
AN6_GM000241	85.8	1.5e-183	NP.388105.1	COG0027	Formate-dependent phosphoribosylglycinamide formyltransferase (GAR transformylase)	F	Nucleotide transport and metabolism ;
AN6_GM000243	86.5	1.5e-77	NP.388109.1	COG1183	Phosphatidylserine synthase	I	Lipid transport and metabolism ;
AN6_GM000244	81.5	7.2e-74	NP.388110.1	COG0586	Membrane integrity protein DedA, putative transporter, DedA/Tvp38 family	M	Cell wall/membrane/envelope biogenesis ;
AN6_GM000245	76.8	8.3e-115	NP.388111.1	COG0688	Phosphatidylserine decarboxylase	I	Lipid transport and metabolism ;
AN6_GM000247	87.5	7.4e-171	NP.388115.1	COG1054	tRNA U34 5'-hydroxylase TrhO, rhodanese family	J	Translation, ribosomal structure and biogenesis ;
AN6_GM000248	90.1	1.9e-195	WP.003184573.1	COG1301	Na+/H+-dicarboxylate symporter	C	Energy production and conversion ;
AN6_GM000249	75	3.4e-156	NP.388121.1	COG0115	Branched-chain amino acid aminotransferase/4-amino-4-deoxychorismate lyase	EH	Amino acid transport and metabolism ; Coenzyme transport and metabolism ;
AN6_GM000250	85.1	3.2e-221	NP.388122.1	COG0833	Amino acid permease	E	Amino acid transport and metabolism ;
AN6_GM000251	73	1.6e-138	NP.388123.1	COG2040	Homocysteine/selenocysteine methylase (S-methylmethionine-dependent)	E	Amino acid transport and metabolism ;
AN6_GM000252	83.3	1.7e-219	NP.388124.2	COG1115	Na+/alanine symporter	E	Amino acid transport and metabolism ;
AN6_GM000253	85.9	2.3e-164	NP.388125.1	COG2066	Glutaminase	E	Amino acid transport and metabolism ;
AN6_GM000254	66.7	4.6e-152	NP.388126.2	COG0642	Signal transduction histidine kinase	T	Signal transduction mechanisms ;
AN6_GM000255	75.2	1.4e-126	NP.388127.1	COG2197	DNA-binding response regulator, NarL/FixJ family, contains REC and HTH domains	TK	Signal transduction mechanisms ; Transcription ;
AN6_GM000257	72.2	1.3e-16	WP.009330275.1	COG0484	DnaJ-class molecular chaperone with C-terminal Zn finger domain	O	Posttranslational modification, protein turnover, chaperones ;
AN6_GM000260	93.6	2.8e-148	NP.388428.2	COG0053	Divalent metal cation (Fe/Co/Zn/Cd) efflux pump	P	Inorganic ion transport and metabolism ;
AN6_GM000261	90.8	1.6e-102	NP.388429.1	COG0778	Nitroreductase	C	Energy production and conversion ;
AN6_GM000262	91.7	4.1e-174	NP.388430.1	COG0346	Catechol 2,3-dioxygenase or related enzyme, vicinal oxygen chelate (VOC) family	Q	Secondary metabolites biosynthesis, transport and catabolism ;
AN6_GM000263	97.5	1.3e-56	NP.388431.1	COG2259	Uncharacterized membrane protein YphA, DoxX/SURF4 family	S	Function unknown ;
AN6_GM000264	86.4	1.4e-47	NP.388432.1	COG3118	Chaperedoxin CnoX, contains thioredoxin-like and TPR-like domains, YbbN/TrxSC family	O	Posttranslational modification, protein turnover, chaperones ;
AN6_GM000268	86.6	1.4e-69	NP.388142.2	COG3773	Cell wall hydrolase CwlJ, involved in spore germination	DM	Cell cycle control, cell division, chromosome partitioning ; Cell wall/membrane/envelope biogenesis ;
AN6_GM000269	86.3	2.0e-307	NP.388144.2	COG3540	Phosphodiesterase/alkaline phosphatase D	P	Inorganic ion transport and metabolism ;
AN6_GM000270	77.1	7.7e-19	NP.388145.2	COG1826	Twin-arginine protein secretion pathway components TatA and TatB	U	Intracellular trafficking, secretion, and vesicular transport ;
AN6_GM000271	75.5	1.0e-95	NP.388146.2	COG0805	Twin-arginine protein secretion pathway component TatC	U	Intracellular trafficking, secretion, and vesicular transport ;
AN6_GM000272	70.2	3.0e-86	NP.388147.1	COG2039	Pyrrolidone-carboxylate peptidase (N-terminal pyroglutamyl peptidase)	O	Posttranslational modification, protein turnover, chaperones ;
AN6_GM000273	62.1	9.2e-125	NP.388148.2	COG0520	Selenocysteine lyase/Cysteine desulfurase	E	Amino acid transport and metabolism ;
AN6_GM000274	86.6	1.2e-214	NP.388149.1	COG2814	Predicted arabinose efflux permease AraJ, MFS family	G	Carbohydrate transport and metabolism ;
AN6_GM000275	72.2	1.1e-70	NP.388150.1	COG1309	DNA-binding protein, AcrR family, includes nucleoid occlusion protein SlmA	K	Transcription ;
AN6_GM000276	74.9	1.4e-152	NP.388151.1	COG0252	L-asparaginase/archaeal Glu-tRNAGln amidotransferase subunit D	JE	Translation, ribosomal structure and biogenesis ; Amino acid transport and metabolism ;
AN6_GM000277	79.4	1.6e-83	NP.388152.1	COG1075	Triacylglycerol esterase/lipase EstA, alpha/beta hydrolase fold	I	Lipid transport and metabolism ;
AN6_GM000278	76.8	7.0e-154	NP.388154.1	COG3318	Uncharacterized conserved protein YecA, UPF0149 family, contains C-terminal Zn-binding SEC-C motif	S	Function unknown ;
AN6_GM000280	78.7	2.0e-83	NP.388159.1	COG0667	Pyridoxal reductase PdxI or related oxidoreductase, aldo/keto reductase family	HR	Coenzyme transport and metabolism ; General function prediction only ;
AN6_GM000284	60.2	2.0e-39	WP.102991596.1	COG1876	LD-carboxypeptidase LdcB, LAS superfamily	M	Cell wall/membrane/envelope biogenesis ;
AN6_GM000285	63.2	6.0e-124	NP.388164.1	COG0457	Tetratricopeptide (TPR) repeat	R	General function prediction only ;
AN6_GM000286	81.4	3.9e-114	NP.388165.1	COG1028	NAD(P)-dependent dehydrogenase, short-chain alcohol dehydrogenase family	I	Lipid transport and metabolism ;
AN6_GM000287	78.7	1.4e-281	NP.388166.1	COG0366	Glycosidase/amylase (phosphorylase)	G	Carbohydrate transport and metabolism ;
AN6_GM000288	83.1	1.5e-142	NP.388167.1	COG0803	ABC-type Zn uptake system ZnuABC, Zn-binding component ZnuA	P	Inorganic ion transport and metabolism ;
AN6_GM000289	91.8	1.0e-121	NP.388168.1	COG1121	ABC-type Mn2+/Zn2+ transport system, ATPase component	P	Inorganic ion transport and metabolism ;
AN6_GM000290	88.9	3.7e-112	NP.388169.1	COG1108	ABC-type Mn2+/Zn2+ transport system, permease component	P	Inorganic ion transport and metabolism ;
AN6_GM000291	80.1	1.6e-148	NP.388170.2	COG2141	Flavin-dependent oxidoreductase, luciferase family (includes alkanesulfonate monooxygenase SsuD and methylene tetrahydromethanopterin reductase)	HR	Coenzyme transport and metabolism ; General function prediction only ;
AN6_GM000292	83.3	3.0e-90	NP.388171.1	COG2310	Stress response protein SCP2	T	Signal transduction mechanisms ;
AN6_GM000293	93.3	3.5e-99	NP.388172.1	COG2310	Stress response protein SCP2	T	Signal transduction mechanisms ;
AN6_GM000294	95.8	1.4e-103	NP.388173.1	COG2310	Stress response protein SCP2	T	Signal transduction mechanisms ;
AN6_GM000295	92	4.0e-124	NP.388174.1	COG0861	Tellurite resistance membrane protein TerC	P	Inorganic ion transport and metabolism ;
AN6_GM000297	90.5	1.7e-176	NP.388176.1	COG3853	Uncharacterized conserved protein YaaN involved in tellurite resistance	V	Defense mechanisms ;
AN6_GM000298	81.5	4.4e-181	NP.388177.1	COG2814	Predicted arabinose efflux permease AraJ, MFS family	G	Carbohydrate transport and metabolism ;
AN6_GM000300	90.9	5.0e-212	NP.388180.2	COG4175	ABC-type proline/glycine betaine transport system, ATPase component	E	Amino acid transport and metabolism ;
AN6_GM000301	95.4	2.4e-141	NP.388181.1	COG4176	ABC-type proline/glycine betaine transport system, permease component	E	Amino acid transport and metabolism ;
AN6_GM000302	85	6.3e-145	NP.388182.1	COG2113	ABC-type proline/glycine betaine transport system, periplasmic component	E	Amino acid transport and metabolism ;
AN6_GM000303	83.1	1.8e-181	NP.388183.2	COG1473	Metal-dependent amidase/aminoacylase/carboxypeptidase	R	General function prediction only ;
AN6_GM000304	85.1	2.6e-220	NP.388184.2	COG1288	Predicted membrane transporter YfcC, affects glyoxylate shunt	R	General function prediction only ;
AN6_GM000306	89.8	2.1e-257	NP.388186.2	COG0366	Glycosidase/amylase (phosphorylase)	G	Carbohydrate transport and metabolism ;
AN6_GM000308	90.2	1.2e-162	NP.388187.2	COG0039	Malate/lactate dehydrogenase	C	Energy production and conversion ;
AN6_GM000309	88.7	1.8e-248	NP.388189.2	COG2814	Predicted arabinose efflux permease AraJ, MFS family	G	Carbohydrate transport and metabolism ;
AN6_GM000310	77.8	7.1e-63	NP.388190.2	COG1846	DNA-binding transcriptional regulator, MarR family	K	Transcription ;
AN6_GM000311	84.7	6.4e-99	NP.388191.1	COG1280	Threonine/homoserine/homoserine lactone efflux protein	E	Amino acid transport and metabolism ;
AN6_GM000312	78.7	3.2e-121	NP.388192.2	COG3403	Uncharacterized conserved protein YcgG, contains conserved FPC and CPF motifs	S	Function unknown ;
AN6_GM000313	86.2	1.7e-210	NP.388193.2	COG1113	L-asparagine transporter or related permease	E	Amino acid transport and metabolism ;
AN6_GM000314	88.9	3.4e-102	NP.388194.3	COG3665	Uncharacterized conserved protein YcgI, DUF1989 family	S	Function unknown ;
AN6_GM000315	88.6	1.2e-134	NP.388195.1	COG0171	NH3-dependent NAD+ synthetase	H	Coenzyme transport and metabolism ;
AN6_GM000319	53.9	4.9e-133	WP.007961526.1	COG2271	Sugar phosphate permease	G	Carbohydrate transport and metabolism ;
AN6_GM000320	91.4	2.0e-96	NP.388197.2	COG0703	Shikimate kinase	E	Amino acid transport and metabolism ;
AN6_GM000321	83.6	1.5e-155	NP.388200.1	COG3458	Cephalosporin-C deacetylase or related acetyl esterase	Q	Secondary metabolites biosynthesis, transport and catabolism ;
AN6_GM000322	69	7.6e-102	NP.388201.1	COG3541	Predicted nucleotidyltransferase YcgL	R	General function prediction only ;
AN6_GM000323	88.4	1.3e-153	NP.388202.1	COG0506	Proline dehydrogenase	E	Amino acid transport and metabolism ;
AN6_GM000324	98.3	1.6e-287	NP.388203.2	COG1012	Acyl-CoA reductase or other NAD-dependent aldehyde dehydrogenase	I	Lipid transport and metabolism ;
AN6_GM000325	90.9	8.2e-243	NP.388204.2	COG0591	Na+/proline symporter	E	Amino acid transport and metabolism ;
AN6_GM000326	90	3.0e-209	NP.388205.2	COG2508	DNA-binding transcriptional regulator, PucR/PutR family	K	Transcription ;
AN6_GM000327	85.3	2.4e-164	NP.388209.1	COG0492	Thioredoxin reductase	O	Posttranslational modification, protein turnover, chaperones ;
AN6_GM000328	75	4.9e-211	NP.388210.1	COG1587	Uroporphyrinogen-III synthase	H	Coenzyme transport and metabolism ;
AN6_GM000329	90.6	6.0e-53	NP.388211.1	COG2146	Ferredoxin subunit of nitrite reductase or a ring-hydroxylating dioxygenase	PQ	Inorganic ion transport and metabolism ; Secondary metabolites biosynthesis, transport and catabolism ;
AN6_GM000330	94.7	0.0e+00	NP.388212.1	COG1251	NAD(P)H-nitrite reductase, large subunit	C	Energy production and conversion ;
AN6_GM000331	88.2	0.0e+00	NP.388213.2	COG3383	Predicted molibdopterin-dependent oxidoreductase YjgC	R	General function prediction only ;
AN6_GM000332	69.1	0.0e+00	NP.388214.2	COG1251	NAD(P)H-nitrite reductase, large subunit	C	Energy production and conversion ;
AN6_GM000334	89.9	6.3e-190	NP.388215.2	COG2223	Nitrate/nitrite transporter NarK	P	Inorganic ion transport and metabolism ;
AN6_GM000335	83.8	4.7e-189	NP.388218.1	COG0523	Zinc metallochaperone YeiR/ZagA and related GTPases, G3E family	R	General function prediction only ;
AN6_GM000336	73.3	2.5e-162	WP.014641851.1	COG1063	Threonine dehydrogenase or related Zn-dependent dehydrogenase	ER	Amino acid transport and metabolism ; General function prediction only ;
AN6_GM000337	63.6	1.0e-50	NP.388221.1	COG1714	Uncharacterized membrane protein YckC, RDD family	S	Function unknown ;
AN6_GM000342	75.1	1.7e-71	NP.388227.1	COG0794	D-arabinose 5-phosphate isomerase GutQ	GM	Carbohydrate transport and metabolism ; Cell wall/membrane/envelope biogenesis ;
AN6_GM000343	86.6	1.4e-93	NP.388228.1	COG0269	3-keto-L-gulonate-6-phosphate decarboxylase	G	Carbohydrate transport and metabolism ;
AN6_GM000344	87.1	1.2e-54	NP.388229.2	COG1733	DNA-binding transcriptional regulator, HxlR family	K	Transcription ;
AN6_GM000347	76	0.0e+00	NP.388230.2	COG4908	Uncharacterized conserved protein, contains a NRPS condensation (elongation) domain	R	General function prediction only ;
AN6_GM000348	77.2	0.0e+00	NP.388231.2	COG4908	Uncharacterized conserved protein, contains a NRPS condensation (elongation) domain	R	General function prediction only ;
AN6_GM000349	88	0.0e+00	NP.388233.2	COG3319	Thioesterase domain of type I polyketide synthase or non-ribosomal peptide synthetase	Q	Secondary metabolites biosynthesis, transport and catabolism ;
AN6_GM000350	78.8	2.7e-109	NP.388234.1	COG3208	Surfactin synthase thioesterase subunit	Q	Secondary metabolites biosynthesis, transport and catabolism ;
AN6_GM000352	59.3	8.5e-146	WP.109350847.1	COG0436	Aspartate/methionine/tyrosine aminotransferase	E	Amino acid transport and metabolism ;
AN6_GM000353	56.5	3.7e-68	WP.003178843.1	COG2091	Phosphopantetheinyl transferase	H	Coenzyme transport and metabolism ;
AN6_GM000354	73.6	9.2e-85	NP.388240.2	COG2364	Uncharacterized membrane protein YczE	S	Function unknown ;
AN6_GM000355	95.5	5.9e-128	NP.388241.2	COG1126	ABC-type polar amino acid transport system, ATPase component	E	Amino acid transport and metabolism ;
AN6_GM000356	91.7	4.7e-111	NP.388242.1	COG0765	ABC-type amino acid transport system, permease component	E	Amino acid transport and metabolism ;
AN6_GM000358	83.3	3.7e-77	NP.388243.2	COG0834	ABC-type amino acid transport/signal transduction system, periplasmic component/domain	ET	Amino acid transport and metabolism ; Signal transduction mechanisms ;
AN6_GM000359	80	4.0e-131	NP.388244.1	COG0583	DNA-binding transcriptional regulator, LysR family	K	Transcription ;
AN6_GM000360	85.3	8.5e-90	NP.388245.1	COG0163	Flavin prenyltransferase UbiX	H	Coenzyme transport and metabolism ;
AN6_GM000361	96	2.8e-275	NP.388246.1	COG0043	3-polyprenyl-4-hydroxybenzoate decarboxylase	H	Coenzyme transport and metabolism ;
AN6_GM000364	83.5	3.2e-229	NP.388249.2	COG3104	Dipeptide/tripeptide permease	E	Amino acid transport and metabolism ;
AN6_GM000368	73.6	5.4e-206	NP.388252.1	COG5901	Spore germination receptor GerABC, GerA subunit (L-alanine receptor)	D	Cell cycle control, cell division, chromosome partitioning ;
AN6_GM000369	67.9	4.5e-165	NP.388253.1	COG5903	Spore germination receptor GerABC, GerC subunit	D	Cell cycle control, cell division, chromosome partitioning ;
AN6_GM000370	72.9	1.3e-142	NP.388254.1	COG5902	Spore germination receptor GerABC, GerB subunit (amino acid transporter)	D	Cell cycle control, cell division, chromosome partitioning ;
AN6_GM000371	92.2	4.8e-237	NP.391831.1	COG2141	Flavin-dependent oxidoreductase, luciferase family (includes alkanesulfonate monooxygenase SsuD and methylene tetrahydromethanopterin reductase)	HR	Coenzyme transport and metabolism ; General function prediction only ;
AN6_GM000372	78.4	3.4e-74	NP.391830.2	COG0456	Ribosomal protein S18 acetylase RimI and related acetyltransferases	J	Translation, ribosomal structure and biogenesis ;
AN6_GM000373	88.6	9.1e-127	NP.391829.1	COG0834	ABC-type amino acid transport/signal transduction system, periplasmic component/domain	ET	Amino acid transport and metabolism ; Signal transduction mechanisms ;
AN6_GM000374	89.3	1.5e-106	NP.391828.1	COG0765	ABC-type amino acid transport system, permease component	E	Amino acid transport and metabolism ;
AN6_GM000375	85.1	9.0e-116	NP.391827.1	COG1126	ABC-type polar amino acid transport system, ATPase component	E	Amino acid transport and metabolism ;
AN6_GM000376	78.4	1.6e-172	NP.391826.2	COG1473	Metal-dependent amidase/aminoacylase/carboxypeptidase	R	General function prediction only ;
AN6_GM000377	67.4	1.9e-169	NP.391825.2	COG2079	2-methylcitrate dehydratase PrpD	G	Carbohydrate transport and metabolism ;
AN6_GM000378	85.4	7.7e-106	NP.388255.1	COG1136	ABC-type lipoprotein export system, ATPase component	M	Cell wall/membrane/envelope biogenesis ;
AN6_GM000379	68.7	6.2e-166	NP.388256.2	COG0577	ABC-type antimicrobial peptide transport system, permease component	V	Defense mechanisms ;
AN6_GM000380	90.6	7.4e-111	NP.388257.1	COG0745	DNA-binding response regulator, OmpR family, contains REC and winged-helix (wHTH) domain	TK	Signal transduction mechanisms ; Transcription ;
AN6_GM000381	76.9	8.6e-200	NP.388258.1	COG0642	Signal transduction histidine kinase	T	Signal transduction mechanisms ;
AN6_GM000383	42.7	2.2e-73	WP.009327959.1	COG0457	Tetratricopeptide (TPR) repeat	R	General function prediction only ;
AN6_GM000385	81.7	9.3e-212	NP.388261.1	COG0527	Aspartate kinase	E	Amino acid transport and metabolism ;
AN6_GM000386	90.7	3.8e-142	NP.388262.1	COG4606	ABC-type enterochelin transport system, permease component	P	Inorganic ion transport and metabolism ;
AN6_GM000387	85.4	2.3e-145	NP.388263.1	COG4605	ABC-type enterochelin transport system, permease component	P	Inorganic ion transport and metabolism ;
AN6_GM000388	87.7	2.0e-123	NP.388264.1	COG4604	ABC-type enterochelin transport system, ATPase component	P	Inorganic ion transport and metabolism ;
AN6_GM000389	73.5	5.8e-128	NP.388265.1	COG4607	ABC-type enterochelin transport system, periplasmic component	P	Inorganic ion transport and metabolism ;
AN6_GM000390	85.4	2.3e-213	NP.388266.1	COG2814	Predicted arabinose efflux permease AraJ, MFS family	G	Carbohydrate transport and metabolism ;
AN6_GM000391	67.6	4.6e-103	NP.388267.2	COG1309	DNA-binding protein, AcrR family, includes nucleoid occlusion protein SlmA	K	Transcription ;
AN6_GM000392	81.1	5.7e-110	NP.388268.1	COG0778	Nitroreductase	C	Energy production and conversion ;
AN6_GM000393	87.4	2.6e-39	NP.388269.1	COG1359	Quinol monooxygenase YgiN	C	Energy production and conversion ;
AN6_GM000394	82.7	6.5e-44	NP.388270.1	COG0640	DNA-binding transcriptional regulator, ArsR family	K	Transcription ;
AN6_GM000395	72.4	8.5e-195	NP.388271.1	COG1167	DNA-binding transcriptional regulator, MocR family, contains an aminotransferase domain	KE	Transcription ; Amino acid transport and metabolism ;
AN6_GM000396	88.5	6.4e-218	NP.388272.1	COG0160	Acetylornithine aminotransferase/4-aminobutyrate aminotransferase	E	Amino acid transport and metabolism ;
AN6_GM000397	89.2	2.0e-241	NP.388273.1	COG1012	Acyl-CoA reductase or other NAD-dependent aldehyde dehydrogenase	I	Lipid transport and metabolism ;
AN6_GM000399	88.5	1.2e-135	NP.388274.1	COG4975	Glucose uptake protein GlcU	G	Carbohydrate transport and metabolism ;
AN6_GM000400	89.3	5.5e-132	NP.388275.1	COG1028	NAD(P)-dependent dehydrogenase, short-chain alcohol dehydrogenase family	I	Lipid transport and metabolism ;
AN6_GM000401	74	1.5e-76	NP.388276.1	COG4549	Uncharacterized conserved protein YcnI, contains cohesin/reeler-like domain	S	Function unknown ;
AN6_GM000402	67.7	2.1e-213	NP.388277.2	COG2372	Copper-binding protein CopC (methionine-rich)	P	Inorganic ion transport and metabolism ;
AN6_GM000403	66.7	3.7e-75	NP.388278.1	COG1349	DNA-binding transcriptional regulator of sugar metabolism, DeoR/GlpR family	KG	Transcription ; Carbohydrate transport and metabolism ;
AN6_GM000405	87.2	7.5e-228	NP.388280.2	COG2213	Phosphotransferase system, mannitol-specific IIBC component	G	Carbohydrate transport and metabolism ;
AN6_GM000406	87.4	2.3e-64	YP.003097678.1	COG4668	Mannitol/fructose-specific phosphotransferase system, IIA domain	G	Carbohydrate transport and metabolism ;
AN6_GM000407	83.4	1.1e-178	NP.388281.2	COG0246	Mannitol-1-phosphate/altronate dehydrogenases	G	Carbohydrate transport and metabolism ;
AN6_GM000408	74.4	8.4e-47	NP.388285.2	COG0764	3-hydroxymyristoyl/3-hydroxydecanoyl-(acyl carrier protein) dehydratase	I	Lipid transport and metabolism ;
AN6_GM000410	85.9	1.1e-121	NP.388286.2	COG0561	Hydroxymethylpyrimidine pyrophosphatase and other HAD family phosphatases	HR	Coenzyme transport and metabolism ; General function prediction only ;
AN6_GM000411	77.8	3.7e-109	NP.388287.3	COG1540	5-oxoprolinase subunit A	E	Amino acid transport and metabolism ;
AN6_GM000412	84.2	2.6e-184	NP.388288.3	COG1914	Mn2+ or Fe2+ transporter, NRAMP family	P	Inorganic ion transport and metabolism ;
AN6_GM000413	80.2	6.8e-122	NP.388289.3	COG4336	Uncharacterized conserved protein YcsI, UPF0317/DUF1446 family	S	Function unknown ;
AN6_GM000414	71.4	4.0e-92	NP.388290.2	COG2049	5-oxoprolinase subunit B/Allophanate hydrolase subunit 1	E	Amino acid transport and metabolism ;
AN6_GM000415	76.9	1.6e-144	YP.054571.2	COG1984	5-oxoprolinase subunit C/Allophanate hydrolase subunit 2	E	Amino acid transport and metabolism ;
AN6_GM000416	78.7	4.3e-105	NP.388291.2	COG1414	DNA-binding transcriptional regulator, IclR family	K	Transcription ;
AN6_GM000417	70.9	3.0e-80	NP.388292.1	COG2755	Lysophospholipase L1 or related esterase. Includes spore coat protein LipC/YcsK	DI	Cell cycle control, cell division, chromosome partitioning ; Lipid transport and metabolism ;
AN6_GM000419	83.2	1.9e-43	NP.388294.1	COG2329	Heme-degrading monooxygenase HmoA and related ABM domain proteins	H	Coenzyme transport and metabolism ;
AN6_GM000420	77.4	5.0e-299	NP.388295.1	COG0768	Cell division protein FtsI, peptidoglycan transpeptidase (Penicillin-binding protein 2)	DM	Cell cycle control, cell division, chromosome partitioning ; Cell wall/membrane/envelope biogenesis ;
AN6_GM000421	81	4.7e-143	NP.388296.1	COG4989	Predicted oxidoreductase YdhF	R	General function prediction only ;
AN6_GM000422	75	1.3e-297	NP.388297.1	COG3711	Transcriptional antiterminator	K	Transcription ;
AN6_GM000423	75.2	1.6e-220	NP.388298.2	COG0318	O-succinylbenzoic acid-CoA ligase MenE or related acyl-CoA synthetase (AMP-forming)	I	Lipid transport and metabolism ;
AN6_GM000425	88.1	4.6e-143	NP.388300.1	COG1028	NAD(P)-dependent dehydrogenase, short-chain alcohol dehydrogenase family	I	Lipid transport and metabolism ;
AN6_GM000426	82	4.8e-81	NP.388301.1	COG3822	D-lyxose ketol-isomerase	G	Carbohydrate transport and metabolism ;
AN6_GM000427	53	3.6e-54	NP.388302.1	COG1670	Protein N-acetyltransferase, RimJ/RimL family	JO	Translation, ribosomal structure and biogenesis ; Posttranslational modification, protein turnover, chaperones ;
AN6_GM000428	86.4	7.9e-69	NP.388303.1	COG3871	General stress protein 26 (function unknown)	S	Function unknown ;
AN6_GM000431	81.6	1.1e-62	NP.388306.1	COG1522	DNA-binding transcriptional regulator, Lrp family	K	Transcription ;
AN6_GM000432	91.3	0.0e+00	NP.388307.1	COG0551	DNA topoisomerase I, ssDNA-binding Zn-finger and Zn-ribbon domains	L	Replication, recombination and repair ;
AN6_GM000434	72.1	6.6e-107	NP.388309.1	COG2199	GGDEF domain, diguanylate cyclase (c-di-GMP synthetase) or its enzymatically inactive variants	T	Signal transduction mechanisms ;
AN6_GM000435	71.1	1.4e-233	NP.388310.1	COG5298	Predicted metal-dependent carbohydrate esterase YdaL, contains NodB-like catalytic (CE4) domain	R	General function prediction only ;
AN6_GM000436	95.2	5.0e-228	NP.388311.1	COG1215	Glycosyltransferase, catalytic subunit of cellulose synthase and poly-beta-1,6-N-acetylglucosamine synthase	N	Cell motility ;
AN6_GM000438	90.8	5.2e-306	NP.388313.1	COG0531	Serine transporter YbeC, amino acid:H+ symporter family	E	Amino acid transport and metabolism ;
AN6_GM000440	55.9	4.3e-31	NP.388314.1	COG1051	ADP-ribose pyrophosphatase YjhB, NUDIX family	F	Nucleotide transport and metabolism ;
AN6_GM000441	89	1.4e-297	NP.388315.1	COG0028	Acetolactate synthase large subunit or other thiamine pyrophosphate-requiring enzyme	EH	Amino acid transport and metabolism ; Coenzyme transport and metabolism ;
AN6_GM000455	83.3	2.6e-192	NP.388317.1	COG1914	Mn2+ or Fe2+ transporter, NRAMP family	P	Inorganic ion transport and metabolism ;
AN6_GM000458	77.9	2.8e-22	NP.388319.1	COG4876	Uncharacterized conserved protein YdaT	S	Function unknown ;
AN6_GM000460	67	4.0e-29	NP.391237.1	COG2076	Multidrug transporter EmrE and related cation transporters	V	Defense mechanisms ;
AN6_GM000463	88.2	1.5e-51	NP.388322.1	COG0662	Mannose-6-phosphate isomerase, cupin superfamily	G	Carbohydrate transport and metabolism ;
AN6_GM000465	88.6	1.0e-136	NP.388324.1	COG3546	Mn-containing catalase (includes spore coat protein CotJC)	P	Inorganic ion transport and metabolism ;
AN6_GM000466	77.7	9.5e-156	NP.388325.1	COG1638	TRAP-type C4-dicarboxylate transport system, periplasmic component	G	Carbohydrate transport and metabolism ;
AN6_GM000467	83.3	1.0e-249	NP.388326.1	COG3290	Sensor histidine kinase DipB regulating citrate/malate metabolism	T	Signal transduction mechanisms ;
AN6_GM000468	80.1	6.2e-92	NP.388327.1	COG4565	DNA-binding response regulator DpiB of citrate/malate metabolism	KT	Transcription ; Signal transduction mechanisms ;
AN6_GM000469	94.1	1.5e-216	NP.388328.1	COG1301	Na+/H+-dicarboxylate symporter	C	Energy production and conversion ;
AN6_GM000470	84.9	2.7e-150	NP.388329.1	COG0628	Predicted PurR-regulated permease PerM	R	General function prediction only ;
AN6_GM000471	76.1	1.5e-134	NP.388330.1	COG1131	ABC-type multidrug transport system, ATPase component	V	Defense mechanisms ;
AN6_GM000472	57.3	1.9e-76	WP.003179094.1	COG1277	ABC-type transport system involved in multi-copper enzyme maturation, permease component	O	Posttranslational modification, protein turnover, chaperones ;
AN6_GM000474	80.4	1.0e-171	NP.388333.1	COG1960	Acyl-CoA dehydrogenase related to the alkylation response protein AidB	I	Lipid transport and metabolism ;
AN6_GM000478	79.5	1.1e-123	NP.388335.1	COG0053	Divalent metal cation (Fe/Co/Zn/Cd) efflux pump	P	Inorganic ion transport and metabolism ;
AN6_GM000479	92.4	4.9e-53	NP.388336.1	COG3118	Chaperedoxin CnoX, contains thioredoxin-like and TPR-like domains, YbbN/TrxSC family	O	Posttranslational modification, protein turnover, chaperones ;
AN6_GM000480	85.6	2.9e-176	NP.388337.1	COG1181	D-alanine-D-alanine ligase or related ATP-grasp enzyme	MR	Cell wall/membrane/envelope biogenesis ; General function prediction only ;
AN6_GM000481	77.9	3.6e-200	NP.388338.1	COG0770	UDP-N-acetylmuramyl pentapeptide synthase	M	Cell wall/membrane/envelope biogenesis ;
AN6_GM000483	97.9	2.4e-250	NP.388339.2	COG0513	Superfamily II DNA and RNA helicase	L	Replication, recombination and repair ;
AN6_GM000484	79.2	6.2e-70	NP.388340.1	COG3402	Uncharacterized membrane protein YdbS, contains bPH2 (bacterial pleckstrin homology) domain	S	Function unknown ;
AN6_GM000485	70.1	9.8e-191	NP.388341.1	COG3428	Uncharacterized membrane protein YdbT, contains bPH2 (bacterial pleckstrin homology) domain	S	Function unknown ;
AN6_GM000486	77.9	1.0e-85	NP.388342.1	COG0705	Membrane-associated serine protease, rhomboid family	O	Posttranslational modification, protein turnover, chaperones ;
AN6_GM000487	70.8	1.3e-38	NP.388343.1	COG0736	Phosphopantetheinyl transferase (holo-ACP synthase)	I	Lipid transport and metabolism ;
AN6_GM000488	89.3	5.7e-166	NP.388344.2	COG2834	Outer membrane lipoprotein-sorting protein	M	Cell wall/membrane/envelope biogenesis ;
AN6_GM000489	82.4	1.1e-181	NP.388345.1	COG0787	Alanine racemase	M	Cell wall/membrane/envelope biogenesis ;
AN6_GM000490	97.8	3.2e-42	NP.388346.1	COG0864	Metal-responsive transcriptional regulator, contains CopG/Arc/MetJ DNA-binding domain	K	Transcription ;
AN6_GM000491	99.1	5.7e-57	NP.388347.1	COG2337	mRNA-degrading endonuclease MazF, toxin component of the MazEF toxin-antitoxin module	V	Defense mechanisms ;
AN6_GM000492	79.5	7.8e-113	NP.388348.1	COG1366	Anti-anti-sigma regulatory factor (antagonist of anti-sigma factor)	T	Signal transduction mechanisms ;
AN6_GM000493	97.5	3.9e-56	NP.388349.1	COG1366	Anti-anti-sigma regulatory factor (antagonist of anti-sigma factor)	T	Signal transduction mechanisms ;
AN6_GM000494	94	8.6e-65	NP.388350.1	COG2172	Anti-sigma regulatory factor (Ser/Thr protein kinase)	T	Signal transduction mechanisms ;
AN6_GM000495	89.3	1.1e-172	NP.388351.1	COG2208	Phosphoserine phosphatase RsbU, regulator of sigma subunit	TK	Signal transduction mechanisms ; Transcription ;
AN6_GM000496	80.7	1.4e-44	NP.388352.1	COG1366	Anti-anti-sigma regulatory factor (antagonist of anti-sigma factor)	T	Signal transduction mechanisms ;
AN6_GM000497	88.1	3.1e-77	NP.388353.1	COG2172	Anti-sigma regulatory factor (Ser/Thr protein kinase)	T	Signal transduction mechanisms ;
AN6_GM000498	92.7	3.6e-131	NP.388354.2	COG1191	DNA-directed RNA polymerase specialized sigma subunit	K	Transcription ;
AN6_GM000499	81.8	1.8e-90	NP.388355.1	COG2208	Phosphoserine phosphatase RsbU, regulator of sigma subunit	TK	Signal transduction mechanisms ; Transcription ;
AN6_GM000500	86.1	0.0e+00	NP.388359.2	COG2183	Transcriptional accessory protein Tex/SPT6	K	Transcription ;
AN6_GM000502	81.2	4.0e-67	NP.388360.1	COG3091	Predicted Zn-dependent metalloprotease, SprT family	R	General function prediction only ;
AN6_GM000507	60.4	5.2e-143	NP.389781.1	COG5444	Predicted ribonuclease, toxin component of the YeeF-YezG toxin-antitoxin module	V	Defense mechanisms ;
AN6_GM000509	69.5	2.0e-185	WP.038563018.1	COG2814	Predicted arabinose efflux permease AraJ, MFS family	G	Carbohydrate transport and metabolism ;
AN6_GM000510	50	1.3e-20	WP.066392470.1	COG1846	DNA-binding transcriptional regulator, MarR family	K	Transcription ;
AN6_GM000512	73	1.6e-53	NP.388406.1	COG2030	Acyl-CoA dehydratase PaaZ	I	Lipid transport and metabolism ;
AN6_GM000513	71.4	5.8e-46	WP.013369259.1	COG2315	Predicted DNA-binding protein with 聭double-wing聮 structural motif, MmcQ/YjbR family	K	Transcription ;
AN6_GM000515	77.6	1.1e-55	WP.066787421.1	COG1959	DNA-binding transcriptional regulator, IscR family	K	Transcription ;
AN6_GM000516	79.7	3.1e-93	WP.066787418.1	COG2910	Putative NADH-flavin reductase	R	General function prediction only ;
AN6_GM000518	94	2.5e-183	WP.003179161.1	COG3239	Fatty acid desaturase	I	Lipid transport and metabolism ;
AN6_GM000520	98.5	9.1e-31	WP.003179166.1	COG1278	Cold shock protein, CspA family	K	Transcription ;
AN6_GM000521	93.4	2.0e-73	NP.388394.1	COG1329	RNA polymerase-interacting regulator, CarD/CdnL/TRCF family	K	Transcription ;
AN6_GM000522	79.1	1.8e-31	WP.003252678.1	COG1937	DNA-binding transcriptional regulator, FrmR family	K	Transcription ;
AN6_GM000523	94.4	6.0e-81	NP.390531.1	COG2210	Peroxiredoxin family protein	C	Energy production and conversion ;
AN6_GM000524	56.1	2.1e-33	WP.094245782.1	COG0607	Rhodanese-related sulfurtransferase	P	Inorganic ion transport and metabolism ;
AN6_GM000525	87	1.9e-80	NP.390530.1	COG0607	Rhodanese-related sulfurtransferase	P	Inorganic ion transport and metabolism ;
AN6_GM000526	92.6	1.4e-197	NP.390528.2	COG0607	Rhodanese-related sulfurtransferase	P	Inorganic ion transport and metabolism ;
AN6_GM000527	96	2.8e-36	NP.390527.1	COG0425	Sulfur carrier protein TusA (tRNA thiolation, molybdenum cofactor biosynthesis)	JHO	Translation, ribosomal structure and biogenesis ; Coenzyme transport and metabolism ; Posttranslational modification, protein turnover, chaperones ;
AN6_GM000528	93.1	1.3e-123	NP.390526.1	COG0730	Sulfite exporter TauE/SafE/YfcA and related permeases, UPF0721 family	P	Inorganic ion transport and metabolism ;
AN6_GM000529	76.3	5.5e-96	WP.015891634.1	COG1794	Amino acid racemase YgeA	M	Cell wall/membrane/envelope biogenesis ;
AN6_GM000531	91	5.0e-44	WP.038565272.1	COG1695	DNA-binding transcriptional regulator, PadR family	K	Transcription ;
AN6_GM000532	94.6	1.1e-172	NP.391333.1	COG3621	Patatin-like phospholipase/acyl hydrolase, includes sporulation protein CotR	R	General function prediction only ;
AN6_GM000533	64.6	4.3e-55	WP.015893336.1	COG2318	Bacillithiol/mycothiol S-transferase BstA/DinB, DinB/YfiT family (unrelated to E. coli DinB)	Q	Secondary metabolites biosynthesis, transport and catabolism ;
AN6_GM000534	70.2	1.0e-48	WP.014642263.1	COG0662	Mannose-6-phosphate isomerase, cupin superfamily	G	Carbohydrate transport and metabolism ;
AN6_GM000536	88.1	1.4e-236	NP.391332.1	COG0277	FAD/FMN-containing lactate dehydrogenase/glycolate oxidase	C	Energy production and conversion ;
AN6_GM000538	88.9	6.7e-142	NP.390542.1	COG1230	Co/Zn/Cd efflux system component	P	Inorganic ion transport and metabolism ;
AN6_GM000539	87.2	1.4e-175	NP.390541.1	COG2072	Predicted flavoprotein CzcO associated with the cation diffusion facilitator CzcD	P	Inorganic ion transport and metabolism ;
AN6_GM000541	84	1.9e-79	NP.390533.1	COG0662	Mannose-6-phosphate isomerase, cupin superfamily	G	Carbohydrate transport and metabolism ;
AN6_GM000542	56.1	1.2e-52	WP.112180467.1	COG2318	Bacillithiol/mycothiol S-transferase BstA/DinB, DinB/YfiT family (unrelated to E. coli DinB)	Q	Secondary metabolites biosynthesis, transport and catabolism ;
AN6_GM000547	55.9	9.3e-111	WP.129886101.1	COG0820	Adenine C2-methylase RlmN of 23S rRNA A2503 and tRNA A37	J	Translation, ribosomal structure and biogenesis ;
AN6_GM000549	69.5	1.8e-116	WP.066394770.1	COG0798	Arsenite efflux pump ArsB, ACR3 family	P	Inorganic ion transport and metabolism ;
AN6_GM000550	88.3	6.4e-170	NP.390579.2	COG1064	D-arabinose 1-dehydrogenase, Zn-dependent alcohol dehydrogenase family	G	Carbohydrate transport and metabolism ;
AN6_GM000551	72.3	2.4e-30	NP.390578.2	COG0789	DNA-binding transcriptional regulator, MerR family	K	Transcription ;
AN6_GM000553	71	9.9e-163	WP.011197565.1	COG1757	Na+/H+ antiporter NhaC/MleN	C	Energy production and conversion ;
AN6_GM000554	67.5	2.8e-179	WP.068444543.1	COG1167	DNA-binding transcriptional regulator, MocR family, contains an aminotransferase domain	KE	Transcription ; Amino acid transport and metabolism ;
AN6_GM000555	57.8	8.9e-61	WP.011230242.1	COG2808	Predicted FMN-binding regulatory protein PaiB	T	Signal transduction mechanisms ;
AN6_GM000558	91.4	1.7e-185	NP.388412.1	COG2814	Predicted arabinose efflux permease AraJ, MFS family	G	Carbohydrate transport and metabolism ;
AN6_GM000559	95.3	3.3e-97	NP.388413.1	COG1309	DNA-binding protein, AcrR family, includes nucleoid occlusion protein SlmA	K	Transcription ;
AN6_GM000560	86.4	9.2e-136	NP.388404.1	COG0697	Permease of the drug/metabolite transporter (DMT) superfamily	GER	Carbohydrate transport and metabolism ; Amino acid transport and metabolism ; General function prediction only ;
AN6_GM000561	81.3	5.9e-225	NP.388405.1	COG1167	DNA-binding transcriptional regulator, MocR family, contains an aminotransferase domain	KE	Transcription ; Amino acid transport and metabolism ;
AN6_GM000562	83.8	4.0e-43	NP.390576.1	COG5577	Spore coat protein CotF	M	Cell wall/membrane/envelope biogenesis ;
AN6_GM000563	80	1.6e-19	NP.390575.1	COG5896	Spore coat protein YraE/YraG	D	Cell cycle control, cell division, chromosome partitioning ;
AN6_GM000564	92.3	1.0e-208	NP.390574.2	COG1063	Threonine dehydrogenase or related Zn-dependent dehydrogenase	ER	Amino acid transport and metabolism ; General function prediction only ;
AN6_GM000565	92.2	6.7e-49	NP.390573.1	COG5577	Spore coat protein CotF	M	Cell wall/membrane/envelope biogenesis ;
AN6_GM000566	81.5	1.1e-30	NP.390572.1	COG5896	Spore coat protein YraE/YraG	D	Cell cycle control, cell division, chromosome partitioning ;
AN6_GM000569	62.1	2.6e-133	NP.388422.1	COG4585	Signal transduction histidine kinase ComP	T	Signal transduction mechanisms ;
AN6_GM000570	82.5	2.5e-90	NP.388423.1	COG2197	DNA-binding response regulator, NarL/FixJ family, contains REC and HTH domains	TK	Signal transduction mechanisms ; Transcription ;
AN6_GM000571	80	8.2e-300	WP.011198418.1	COG2409	Predicted lipid transporter YdfJ, MMPL/SSD domain, RND superfamily	R	General function prediction only ;
AN6_GM000572	48.7	3.3e-67	WP.121614663.1	COG2071	Gamma-glutamyl-gamma-aminobutyrate hydrolase PuuD (putrescine degradation), contains GATase1-like domain	E	Amino acid transport and metabolism ;
AN6_GM000573	74.7	2.9e-220	WP.096466242.1	COG0488	ATPase components of ABC transporters with duplicated ATPase domains	R	General function prediction only ;
AN6_GM000574	73.4	1.5e-72	NP.389634.1	COG1670	Protein N-acetyltransferase, RimJ/RimL family	JO	Translation, ribosomal structure and biogenesis ; Posttranslational modification, protein turnover, chaperones ;
AN6_GM000576	80.2	2.6e-159	WP.094244586.1	COG0371	Glycerol dehydrogenase or related enzyme, iron-containing ADH family	C	Energy production and conversion ;
AN6_GM000577	90.1	6.4e-188	NP.388449.1	COG2814	Predicted arabinose efflux permease AraJ, MFS family	G	Carbohydrate transport and metabolism ;
AN6_GM000578	71.3	3.3e-163	WP.000442906.1	COG0304	3-oxoacyl-(acyl-carrier-protein) synthase	IQ	Lipid transport and metabolism ; Secondary metabolites biosynthesis, transport and catabolism ;
AN6_GM000579	70.3	3.9e-104	WP.041749567.1	COG1396	Transcriptional regulator, contains XRE-family HTH domain	K	Transcription ;
AN6_GM000580	84.9	1.1e-105	NP.388450.2	COG0730	Sulfite exporter TauE/SafE/YfcA and related permeases, UPF0721 family	P	Inorganic ion transport and metabolism ;
AN6_GM000581	69.1	9.5e-60	NP.390537.1	COG1670	Protein N-acetyltransferase, RimJ/RimL family	JO	Translation, ribosomal structure and biogenesis ; Posttranslational modification, protein turnover, chaperones ;
AN6_GM000582	65.7	8.1e-102	NP.390535.1	COG4978	GyrI-like small molecule binding domain	T	Signal transduction mechanisms ;
AN6_GM000583	75.2	7.0e-112	WP.011197572.1	COG0697	Permease of the drug/metabolite transporter (DMT) superfamily	GER	Carbohydrate transport and metabolism ; Amino acid transport and metabolism ; General function prediction only ;
AN6_GM000585	66.3	2.1e-78	WP.010899233.1	COG1051	ADP-ribose pyrophosphatase YjhB, NUDIX family	F	Nucleotide transport and metabolism ;
AN6_GM000586	53.1	3.5e-70	WP.046791205.1	COG2226	Ubiquinone/menaquinone biosynthesis C-methylase UbiE/MenG	H	Coenzyme transport and metabolism ;
AN6_GM000587	78.1	1.9e-164	WP.011065067.1	COG0473	Isocitrate/isopropylmalate dehydrogenase	CE	Energy production and conversion ; Amino acid transport and metabolism ;
AN6_GM000588	71.5	1.9e-83	NP.388451.1	COG1802	DNA-binding transcriptional regulator, GntR family	K	Transcription ;
AN6_GM000590	74.3	3.5e-170	NP.388453.2	COG1819	UDP:flavonoid glycosyltransferase YjiC, YdhE family	G	Carbohydrate transport and metabolism ;
AN6_GM000593	60.5	5.4e-159	NP.391324.1	COG1680	CubicO group peptidase, beta-lactamase class C family	V	Defense mechanisms ;
AN6_GM000597	86.5	4.4e-170	NP.388461.2	COG2814	Predicted arabinose efflux permease AraJ, MFS family	G	Carbohydrate transport and metabolism ;
AN6_GM000599	82.7	7.0e-110	NP.388466.1	COG2188	DNA-binding transcriptional regulator, GntR family	K	Transcription ;
AN6_GM000600	50.4	3.8e-52	WP.012617594.1	COG2186	DNA-binding transcriptional regulator, FadR family	K	Transcription ;
AN6_GM000601	60.3	5.5e-123	WP.013371245.1	COG2807	Cyanate permease	P	Inorganic ion transport and metabolism ;
AN6_GM000602	71.2	1.2e-34	NP.391330.1	COG2076	Multidrug transporter EmrE and related cation transporters	V	Defense mechanisms ;
AN6_GM000603	79.2	8.7e-39	NP.391329.1	COG2076	Multidrug transporter EmrE and related cation transporters	V	Defense mechanisms ;
AN6_GM000604	81.2	5.9e-83	NP.391328.2	COG1309	DNA-binding protein, AcrR family, includes nucleoid occlusion protein SlmA	K	Transcription ;
AN6_GM000606	91	3.7e-273	NP.391327.1	COG0531	Serine transporter YbeC, amino acid:H+ symporter family	E	Amino acid transport and metabolism ;
AN6_GM000607	86.6	7.3e-146	NP.845456.1	COG3546	Mn-containing catalase (includes spore coat protein CotJC)	P	Inorganic ion transport and metabolism ;
AN6_GM000608	57.4	7.4e-44	WP.066395288.1	COG3832	Chalcone/flavanone-binding protein YndB, AHSA1/START/SRPBCC domain	I	Lipid transport and metabolism ;
AN6_GM000609	68.4	2.6e-126	WP.096551397.1	COG0604	NADPH:quinone reductase or related Zn-dependent oxidoreductase	CR	Energy production and conversion ; General function prediction only ;
AN6_GM000610	79.7	7.7e-209	NP.388504.1	COG2814	Predicted arabinose efflux permease AraJ, MFS family	G	Carbohydrate transport and metabolism ;
AN6_GM000612	68.7	2.6e-123	NP.388471.1	COG0611	Thiamine monophosphate kinase	H	Coenzyme transport and metabolism ;
AN6_GM000613	81	6.6e-72	NP.388472.1	COG0802	tRNA A37 threonylcarbamoyladenosine biosynthesis protein TsaE	J	Translation, ribosomal structure and biogenesis ;
AN6_GM000614	79	1.3e-100	NP.388473.1	COG1214	tRNA A37 threonylcarbamoyladenosine modification protein TsaB	J	Translation, ribosomal structure and biogenesis ;
AN6_GM000615	85.4	4.4e-73	NP.388474.1	COG0456	Ribosomal protein S18 acetylase RimI and related acetyltransferases	J	Translation, ribosomal structure and biogenesis ;
AN6_GM000616	85.2	8.5e-165	NP.388475.1	COG0533	tRNA A37 threonylcarbamoyltransferase TsaD	J	Translation, ribosomal structure and biogenesis ;
AN6_GM000617	80.5	1.1e-285	NP.388476.2	COG0488	ATPase components of ABC transporters with duplicated ATPase domains	R	General function prediction only ;
AN6_GM000618	82.8	8.9e-75	NP.388477.1	COG0315	Molybdenum cofactor biosynthesis enzyme MoaC	H	Coenzyme transport and metabolism ;
AN6_GM000619	94.4	2.2e-110	NP.388478.1	COG2344	NADH/NAD ratio-sensing transcriptional regulator Rex	K	Transcription ;
AN6_GM000620	87.3	5.6e-18	NP.388479.1	COG1826	Twin-arginine protein secretion pathway components TatA and TatB	U	Intracellular trafficking, secretion, and vesicular transport ;
AN6_GM000621	81.9	1.3e-109	NP.388480.1	COG0805	Twin-arginine protein secretion pathway component TatC	U	Intracellular trafficking, secretion, and vesicular transport ;
AN6_GM000623	75.8	2.0e-99	NP.388482.1	COG1266	Membrane protease YdiL, CAAX protease family	O	Posttranslational modification, protein turnover, chaperones ;
AN6_GM000624	98.9	5.9e-44	NP.388483.2	COG0234	Co-chaperonin GroES (HSP10)	O	Posttranslational modification, protein turnover, chaperones ;
AN6_GM000625	97.2	6.6e-281	NP.388484.1	COG0459	Chaperonin GroEL (HSP60 family)	O	Posttranslational modification, protein turnover, chaperones ;
AN6_GM000626	72	5.2e-13	WP.042330762.1	COG4974	Site-specific recombinase XerD	L	Replication, recombination and repair ;
AN6_GM000627	85.8	7.7e-280	WP.013372843.1	COG4585	Signal transduction histidine kinase ComP	T	Signal transduction mechanisms ;
AN6_GM000629	60.6	1.5e-223	WP.012685019.1	COG1680	CubicO group peptidase, beta-lactamase class C family	V	Defense mechanisms ;
AN6_GM000630	43	3.6e-30	WP.123042399.1	COG2197	DNA-binding response regulator, NarL/FixJ family, contains REC and HTH domains	TK	Signal transduction mechanisms ; Transcription ;
[truncated: 2,514 more rows]

## Sheet: Table S2.3 GO
Table S6.3 The predicted proteins with Gene Ontology (GO) annotation function in AN6
[truncated: 2,715 more rows]
[truncated: 3 more columns]

## Sheet: Table S2.4 KEGG
Table S2.4 The predicted proteins distributed in the pathways annotated in the KEGG database in AN6
[truncated: 3,876 more rows]

[truncated: 4 more sheets: Table S2.5 Pfam, Table S2.6 Swiss-Prot, Table S2.7 TCDB, Table S2.8 CAZy]
